# Supplementary material for: Integrative network analysis of TCGA data for ovarian cancer
Source: BMC Syst Biol. 2014 Dec 31;8:1338. doi: 10.1186/s12918-014-0136-9 (PMC4331442; doi:10.1186/s12918-014-0136-9)
Supplement: Additional file 1 — Table S1. Detailed information about the predicted network in Figure 6, including upstream (parent) and downstream (child) gene names for each gene in the network, gene locations (chromosome, strand, start and end positions), activation (represented by 1) or suppression (represented by -1) between two genes, affected by genetic/epigenetic changes or not. [file 12918_2014_136_MOESM1_ESM.xlsx]

## Sheet: Sheet1
This table contains detailed information of the predicted causal network induced by cancer phenotype.
gene chromosom start end strand	caused_by	cause	Promoter_methylation_CNV_somatic_mutation
RB1 chr13 48,877,883 49,056,122 plus	-1 NDUFB9 chr8 125,551,343 125,580,751 plus -1 EFS chr14 23,825,611 23,834,961 minus -1 KIF4A chrX 69,509,879 69,640,774 plus	1 FNDC3A chr13 49,550,048 49,783,915 plus 1 ITM2B chr13 48,807,274 48,837,063 plus	NA
PTEN chr10 89,622,870 89,731,687 plus	-1 NCAPH chr2 97,001,484 97,041,274 plus 1 DLG5 chr10 79,550,549 79,686,378 minus 1 CDH11 chr16 64,977,656 65,160,015 minus	-1 SNRPB2 chr20 16,710,606 16,722,421 plus 1 ATAD1 chr10 89,511,269 89,601,100 minus 1 FAM35B chr10 46,897,641 46,939,145 plus 1 IMPDH2 chr3 49,061,758 49,066,875 minus	NA
DAB2 chr5 39,371,780 39,462,402 minus	1 LUM chr12 91,496,406 91,505,608 minus 1 C2orf32 chr2 68,511,303 68,547,183 minus	1 FLI1 chr11 128,555,046 128,683,162 plus 1 SLCO2B1 chr11 74,811,608 74,917,594 plus 1 ZEB2 chr2 145,141,942 145,282,147 minus 1 DEPDC7 chr11 33,037,410 33,055,128 plus	NA
DLEC1 chr3 38,080,696 38,165,516 plus	-1 IGFL2 chr19 46,651,039 46,664,561 plus	1 CCDC37 chr3 126,113,782 126,155,399 plus 1 WDR63 chr1 85,464,830 85,598,821 plus	NA
TP53 chr17 7,565,097 7,590,863 minus	1 ERBB3 chr12 56,473,641 56,497,289 plus -1 PSMA7 chr20 60,711,791 60,718,496 minus	NA	Somatic_Mutation
NF1 chr17 29,421,945 29,709,134 plus	1 RAB11FIP4 chr17 29,718,642 29,865,236 plus 1 SPEN chr1 16,174,359 16,266,955 plus	1 MAP2K4 chr17 11,924,135 12,047,147 plus 1 GOSR1 chr17 28,804,380 28,854,610 plus	NA
SPARC chr5 151,040,657 151,066,726 minus	1 COL5A1 chr9 137,533,620 137,736,689 plus 1 COL5A2 chr2 189,896,622 190,044,605 minus 1 DCN chr12 91,539,025 91,576,900 minus	-1 FOXL2 chr3 138,663,066 138,665,982 minus	NA
TMPRSS2 chr21 42,836,478 42,903,043 minus	-1 MYC chr8 128,747,680 128,753,680 plus 1 FOXL2 chr3 138,663,066 138,665,982 minus	1 ATP2C2 chr16 84,402,133 84,497,793 plus 1 KLHL13 chrX 117,031,776 117,251,303 minus	NA
CASP9 chr1 15,817,327 15,853,029 minus	-1 ERG chr21 39,751,949 40,033,704 minus 1 CCDC130 chr19 13,842,574 13,874,110 plus	1 DNAJC16 chr1 15,853,308 15,918,874 plus 1 FBXO42 chr1 16,573,334 16,678,949 minus	NA
PLAGL1 chr6 144,261,437 144,385,735 minus	1 LOC339483 chr1 32,697,259 32,707,311 minus	1 EFS chr14 23,825,611 23,834,961 minus 1 PHACTR2 chr6 143,857,982 144,152,322 plus	Promoter_Methylation
WWOX chr16 78,133,310 79,246,564 plus	1 HSBP1 chr16 83,841,448 83,853,342 plus 1 MPHOSPH6 chr16 82,181,403 82,203,831 minus 1 MAGEB6 chrX 26,210,557 26,213,763 plus	NA	NA
RPS6KA2 chr6 166,822,852 167,319,939 minus	1 PHACTR2 chr6 143,857,982 144,152,322 plus 1 DKFZP434B0335 chr7 97,843,936 97,881,563 minus	1 EGFR chr7 55,086,714 55,324,313 plus -1 MRPS23 chr17 55,916,842 55,927,417 minus 1 TOM1L2 chr17 17,746,822 17,875,784 minus	NA
BRCA1 chr17 41,196,312 41,322,290 minus	1 NCAPH chr2 97,001,484 97,041,274 plus -1 FAM91A1 chr8 124,780,696 124,827,692 plus	1 NBR2 chr17 41,277,600 41,305,688 plus	Promoter_Methylation
BRCA2 chr13 32,889,611 32,973,809 plus	1 C13orf3 chr13 21,727,734 21,750,741 minus 1 DIAPH3 chr13 60,239,717 60,738,119 minus	1 ASPM chr1 197,053,257 197,115,824 minus	NA
DIRAS3 chr1 68,511,645 68,517,314 minus	1 WDR63 chr1 85,464,830 85,598,821 plus	1 MUM1L1 chrX 105,412,298 105,452,949 plus 1 PRSS35 chr6 84,222,194 84,235,423 plus	NA
PEG3 chr19 57,285,930 57,352,097 minus	1 MUM1L1 chrX 105,412,298 105,452,949 plus 1 GATA4 chr8 11,534,468 11,617,511 plus 1 STAR chr8 38,000,218 38,008,783 minus	NA	NA
ARID1A chr1 27,022,522 27,108,601 plus	-1 ERG chr21 39,751,949 40,033,704 minus 1 FBXO42 chr1 16,573,334 16,678,949 minus	1 CSNK2A1 chr20 459,116 524,482 minus -1 NDUFB9 chr8 125,551,343 125,580,751 plus 1 NUDC chr1 27,226,729 27,273,353 plus 1 PUM1 chr1 31,404,353 31,538,838 minus 1 SPEN chr1 16,174,359 16,266,955 plus 1 ADCK4 chr19 41,197,434 41,222,790 minus 1 SCRIB chr8 144,873,090 144,897,549 minus	NA
OPCML chr11 132,284,871 133,402,414 minus	-1 CDKN2A chr9 21,967,751 21,995,300 minus -1 RNF139 chr8 125,486,979 125,500,859 plus	NA	NA
MAP2K4 chr17 11,924,135 12,047,147 plus	1 NF1 chr17 29,421,945 29,709,134 plus 1 PHACTR2 chr6 143,857,982 144,152,322 plus	-1 CDKN2A chr9 21,967,751 21,995,300 minus 1 ZNF18 chr17 11,880,762 11,900,827 minus 1 ZNF624 chr17 16,524,048 16,557,170 minus	Copy_Number_Variation
MAGEC1 chrX 140,991,642 140,997,187 plus	-1 RIMBP2 chr12 130,880,681 131,200,826 minus 1 FAM9B chrX 8,992,273 9,132,680 minus	1 MAGEC2 chrX 141,290,128 141,293,076 minus	Promoter_Methylation
RIMBP2 chr12 130,880,681 131,200,826 minus	1 FAM19A5 chr22 48,885,272 49,246,724 plus 1 SNED1 chr2 241,938,255 242,034,983 plus -1 FAM131A chr3 184,053,714 184,064,063 plus	-1 MAGEC1 chrX 140,991,642 140,997,187 plus 1 EPDR1 chr7 37,723,446 37,991,543 plus	Promoter_Methylation
MYC chr8 128,747,680 128,753,680 plus	-1 BMF chr15 40,380,091 40,401,093 minus 1 PSMF1 chr20 1,093,906 1,149,022 plus 1 RNF139 chr8 125,486,979 125,500,859 plus	-1 TMPRSS2 chr21 42,836,478 42,903,043 minus -1 ATP5E chr20 57,600,522 57,607,437 minus 1 IMPDH2 chr3 49,061,758 49,066,875 minus 1 LONRF2 chr2 100,889,753 100,939,195 minus -1 TBC1D20 chr20 416,124 443,197 minus	NA
CDC25A chr3 48,198,636 48,229,892 minus	1 NCAPH chr2 97,001,484 97,041,274 plus 1 UBE2C chr20 44,441,215 44,445,596 plus -1 PERLD1 chr17 37,827,375 37,853,050 minus	NA	NA
PIK3CA chr3 178,865,902 178,957,881 plus	1 EIF5A2 chr3 170,606,204 170,626,482 minus 1 TMEM41A chr3 185,194,284 185,216,845 minus 1 PRPF4B chr6 4,021,501 4,065,217 plus	-1 AGR2 chr7 16,831,435 16,873,057 minus 1 KLHL24 chr3 183,353,356 183,402,307 plus 1 MFN1 chr3 179,065,480 179,112,719 plus 1 ZNF639 chr3 179,040,779 179,053,323 plus 1 YY1AP1 chr1 155,629,233 155,658,791 minus	Copy_Number_Variation
NOTCH3 chr19 15,270,444 15,311,792 minus	1 EFS chr14 23,825,611 23,834,961 minus 1 BRD4 chr19 15,348,301 15,443,356 minus 1 BTBD14B chr19 13,228,917 13,251,959 plus	1 PLAGL2 chr20 30,780,306 30,795,594 minus	NA
EIF5A2 chr3 170,606,204 170,626,482 minus	1 DEPDC7 chr11 33,037,410 33,055,128 plus 1 LUM chr12 91,496,406 91,505,608 minus 1 MRPL47 chr3 179,306,073 179,322,442 minus	1 PIK3CA chr3 178,865,902 178,957,881 plus 1 TCP11L1 chr11 33,060,963 33,127,489 plus -1 ERBB3 chr12 56,473,641 56,497,289 plus	NA
STAT3 chr17 40,465,342 40,540,586 minus	1 SLCO2B1 chr11 74,811,608 74,917,594 plus 1 GRB7 chr17 37,894,180 37,903,544 plus	1 ETV6 chr12 11,802,788 12,048,336 plus -1 ASPM chr1 197,053,257 197,115,824 minus 1 BECN1 chr17 40,962,150 40,985,367 minus 1 CNP chr17 40,118,759 40,129,754 plus 1 FAM134C chr17 40,731,526 40,762,641 minus	NA
ETV6 chr12 11,802,788 12,048,336 plus	1 STAT3 chr17 40,465,342 40,540,586 minus 1 PVRL4 chr1 161,040,781 161,059,389 minus	1 KRAS chr12 25,357,723 25,403,870 minus 1 CDCA3 chr12 6,957,967 6,961,230 minus 1 ADIPOR2 chr12 1,797,740 1,897,845 plus	NA
EGFR chr7 55,086,714 55,324,313 plus	1 RPS6KA2 chr6 166,822,852 167,319,939 minus	1 DLG5 chr10 79,550,549 79,686,378 minus	NA
FGF1 chr5 141,971,743 142,077,635 minus	1 DEPDC7 chr11 33,037,410 33,055,128 plus 1 LUM chr12 91,496,406 91,505,608 minus 1 TIMP3 chr22 33,196,802 33,259,030 plus	NA	NA
AKT2 chr19 40,736,224 40,791,443 minus	1 ADCK4 chr19 41,197,434 41,222,790 minus 1 SHKBP1 chr19 41,082,757 41,097,305 plus	NA	NA
KRAS chr12 25,357,723 25,403,870 minus	1 ETV6 chr12 11,802,788 12,048,336 plus 1 GOSR1 chr17 28,804,380 28,854,610 plus 1 MED21 chr12 27,175,479 27,219,276 plus	1 SUZ12 chr17 30,264,037 30,328,064 plus 1 KIAA0528 chr12 22,601,517 22,697,480 minus	Copy_Number_Variation
RAB25 chr1 156,030,951 156,040,295 plus	1 PROM2 chr2 95,940,201 95,957,056 plus 1 PVRL4 chr1 161,040,781 161,059,389 minus	NA	Promoter_Methylation
AURKA chr20 54,944,445 54,967,393 minus	1 RAE1 chr20 55,926,066 55,954,267 plus 1 TPX2 chr20 30,326,904 30,389,608 plus 1 DPM1 chr20 49,551,404 49,575,092 minus	1 ATP5E chr20 57,600,522 57,607,437 minus 1 CDCA3 chr12 6,957,967 6,961,230 minus 1 KIF4A chrX 69,509,879 69,640,774 plus 1 UBE2C chr20 44,441,215 44,445,596 plus	NA
PIK3R1 chr5 67,511,548 67,597,649 plus	1 CROT chr7 86,974,951 87,029,112 plus -1 EIF2C2 chr8 141,541,264 141,645,718 minus	1 PKP2 chr12 32,943,679 33,049,780 minus 1 ZAK chr2 173,940,163 174,132,738 plus	NA
ERG chr21 39,751,949 40,033,704 minus	1 EDG1 chr1 101,702,305 101,707,076 plus 1 LDB2 chr4 16,503,164 16,900,432 minus	-1 CASP9 chr1 15,817,327 15,853,029 minus -1 ARID1A chr1 27,022,522 27,108,601 plus	NA
ATAD2 chr8 124,332,090 124,428,590 minus	1 PTK2 chr8 141,667,999 142,012,315 minus 1 MELK chr9 36,572,859 36,677,679 plus 1 C8orf76 chr8 124,232,196 124,253,638 minus	1 DCC1 chr8 120,846,181 120,868,250 minus 1 MTBP chr8 121,457,640 121,554,373 plus 1 RAD21 chr8 117,858,173 117,887,105 minus	Copy_Number_Variation
PDGFRA chr4 55,095,264 55,164,414 plus	1 TCF21 chr6 134,210,259 134,216,691 plus 1 CDH11 chr16 64,977,656 65,160,015 minus	-1 FAM9B chrX 8,992,273 9,132,680 minus 1 C2orf32 chr2 68,511,303 68,547,183 minus -1 GCDH chr19 13,001,840 13,025,021 plus	NA
ERBB2 chr17 37,844,167 37,886,679 plus	1 RAB11FIP4 chr17 29,718,642 29,865,236 plus -1 MELK chr9 36,572,859 36,677,679 plus 1 PVRL4 chr1 161,040,781 161,059,389 minus	1 GRB7 chr17 37,894,180 37,903,544 plus 1 ORMDL3 chr17 38,077,294 38,083,854 minus 1 PERLD1 chr17 37,827,375 37,853,050 minus	NA
ALG3 chr13 183,960,089 183,967,336 minus	1 POLR2H chr3 184,079,506 184,086,384 plus 1 BOP1 chr8 145,486,055 145,515,120 minus 1 GPSN2 chr19 14,640,382 14,676,792 plus	1 ABCF3 chr3 183,903,811 183,911,800 plus 1 TMEM41A chr3 185,194,284 185,216,845 minus	Copy_Number_Variation
ATP5E chr20 57,600,522 57,607,437 minus	-1 MYC chr8 128,747,680 128,753,680 plus 1 AURKA chr20 54,944,445 54,967,393 minus 1 SLMO2 chr20 57,608,200 57,617,964 minus	1 PFDN4 chr20 52,824,386 52,844,591 plus 1 PSMA7 chr20 60,711,791 60,718,496 minus 1 VAPB chr20 56,964,178 57,026,157 plus	Copy_Number_Variation
ATP6V1C1 chr8 104,033,248 104,085,285 plus	-1 FAM9B chrX 8,992,273 9,132,680 minus 1 FAM91A1 chr8 124,780,696 124,827,692 plus 1 TRMT12 chr8 125,463,048 125,474,391 plus	1 YWHAZ chr8 101,928,753 101,965,623 minus 1 STK3 chr8 99,413,631 99,955,055 minus 1 UBR5 chr8 103,264,501 103,425,069 minus 1 CRNKL1 chr20 20,015,012 20,036,690 minus	Copy_Number_Variation
C19orf53 chr19 13,884,982 13,889,587 plus	-1 OSBPL2 chr20 60,813,580 60,871,269 plus -1 FLI1 chr11 128,555,046 128,683,162 plus	1 NDUFB7 chr19 14,676,890 14,682,886 minus 1 BTBD14B chr19 13,228,917 13,251,959 plus 1 GADD45GIP1 chr19 13,064,972 13,068,050 minus 1 C19orf58 chr19 17,420,337 17,434,107 plus 1 GPSN2 chr19 14,640,382 14,676,792 plus 1 FARSA chr19 13,033,284 13,044,851 minus 1 CCDC130 chr19 13,842,574 13,874,110 plus	Copy_Number_Variation
CSNK2A1 chr20 459,116 524,482 minus	1 ARID1A chr1 27,022,522 27,108,601 plus -1 FAM129A chr1 184,759,858 184,943,682 minus	1 TRMT6 chr20 5,917,881 5,931,182 minus 1 KLHL24 chr3 183,353,356 183,402,307 plus 1 CSNK2A1P chr11 11,373,321 11,374,904 minus 1 PSMF1 chr20 1,093,906 1,149,022 plus 1 ZCCHC3 chr20 277,737 280,965 plus 1 IDH3B chr20 2,639,041 2,644,865 minus 1 TBC1D20 chr20 416,124 443,197 minus 1 PANK2 chr20 3,869,486 3,907,605 plus	Copy_Number_Variation
CSTF1 chr20 54,967,427 54,979,582 plus	1 C20orf11 chr20 61,569,441 61,579,827 plus 1 MOCS3 chr20 49,575,363 49,577,820 plus	1 RAE1 chr20 55,926,066 55,954,267 plus 1 ADCK4 chr19 41,197,434 41,222,790 minus 1 SLMO2 chr20 57,608,200 57,617,964 minus	Copy_Number_Variation
DERL1 chr8 124,025,458 124,054,663 minus	1 NDUFB9 chr8 125,551,343 125,580,751 plus 1 ZEB2 chr2 145,141,942 145,282,147 minus 1 C8orf76 chr8 124,232,196 124,253,638 minus	1 HSF1 chr8 145,515,270 145,538,385 plus -1 FNDC3A chr13 49,550,048 49,783,915 plus -1 LOC339483 chr1 32,697,259 32,707,311 minus 1 MELK chr9 36,572,859 36,677,679 plus -1 ULK2 chr17 19,674,142 19,771,249 minus -1 KIAA0528 chr12 22,601,517 22,697,480 minus -1 ZCCHC3 chr20 277,737 280,965 plus 1 EIF2C2 chr8 141,541,264 141,645,718 minus	Copy_Number_Variation
HSF1 chr8 145,515,270 145,538,385 plus	1 DERL1 chr8 124,025,458 124,054,663 minus 1 NDUFB9 chr8 125,551,343 125,580,751 plus	1 PTK2 chr8 141,667,999 142,012,315 minus 1 BOP1 chr8 145,486,055 145,515,120 minus 1 SCRIB chr8 144,873,090 144,897,549 minus 1 TIGD5 chr8 144,680,074 144,682,485 plus	Copy_Number_Variation
ITPA chr20 3,189,514 3,204,516 plus	1 TRMT6 chr20 5,917,881 5,931,182 minus 1 IDH3B chr20 2,639,041 2,644,865 minus 1 TBC1D20 chr20 416,124 443,197 minus	1 VPS16 chr20 2,821,349 2,847,378 plus	Copy_Number_Variation
MRPL34 chr19 17,416,477 17,417,652 plus	1 NDUFB7 chr19 14,676,890 14,682,886 minus 1 C19orf62 chr19 17,378,232 17,390,162 plus	1 NCBP2 chr3 196,662,273 196,669,468 minus 1 NDUFA13 chr19 19,626,545 19,644,285 plus 1 WDR53 chr13 196,281,056 196,295,545 minus 1 C19orf58 chr19 17,420,337 17,434,107 plus 1 C20orf7 chr20 13,765,596 13,799,067 plus	Copy_Number_Variation
NCBP2 chr3 196,662,273 196,669,468 minus	1 MRPL34 chr19 17,416,477 17,417,652 plus 1 UBE2C chr20 44,441,215 44,445,596 plus	1 WDR53 chr13 196,281,056 196,295,545 minus 1 LOC152217 chr3 196,669,494 196,670,884 plus 1 SENP5 chr3 196,594,727 196,661,585 plus 1 PAK1IP1 chr6 10,694,928 10,710,015 plus	Copy_Number_Variation
NDUFA13 chr19 19,626,545 19,644,285 plus	1 MRPL34 chr19 17,416,477 17,417,652 plus 1 NDUFB7 chr19 14,676,890 14,682,886 minus	1 COPE chr19 19,010,323 19,030,199 minus 1 DDX49 chr19 19,030,484 19,039,442 plus	Copy_Number_Variation
NDUFB7 chr19 14,676,890 14,682,886 minus	1 C19orf53 chr19 13,884,982 13,889,587 plus	1 MRPL34 chr19 17,416,477 17,417,652 plus 1 NDUFA13 chr19 19,626,545 19,644,285 plus -1 GOSR1 chr17 28,804,380 28,854,610 plus 1 GADD45GIP1 chr19 13,064,972 13,068,050 minus 1 GPSN2 chr19 14,640,382 14,676,792 plus 1 ILVBL chr19 15,225,785 15,236,596 minus 1 ASNA1 chr19 12,847,953 12,859,137 plus	Copy_Number_Variation
NDUFB9 chr8 125,551,343 125,580,751 plus	-1 ARID1A chr1 27,022,522 27,108,601 plus 1 LOC152217 chr3 196,669,494 196,670,884 plus	-1 RB1 chr13 48,877,883 49,056,122 plus 1 DERL1 chr8 124,025,458 124,054,663 minus 1 HSF1 chr8 145,515,270 145,538,385 plus 1 FAM91A1 chr8 124,780,696 124,827,692 plus 1 RNF139 chr8 125,486,979 125,500,859 plus 1 TIGD5 chr8 144,680,074 144,682,485 plus 1 TRMT12 chr8 125,463,048 125,474,391 plus	Copy_Number_Variation
OSBPL2 chr20 60,813,580 60,871,269 plus	1 TCF21 chr6 134,210,259 134,216,691 plus	-1 C19orf53 chr19 13,884,982 13,889,587 plus 1 C20orf11 chr20 61,569,441 61,579,827 plus 1 SS18L1 chr20 60,718,822 60,757,566 plus	Copy_Number_Variation
POLR2H chr3 184,079,506 184,086,384 plus	1 WDR53 chr13 196,281,056 196,295,545 minus 1 UBE2C chr20 44,441,215 44,445,596 plus	1 ALG3 chr13 183,960,089 183,967,336 minus -1 PKP2 chr12 32,943,679 33,049,780 minus 1 ABCF3 chr3 183,903,811 183,911,800 plus 1 DNAJC19 chr3 180,701,497 180,707,562 minus 1 FAM131A chr3 184,053,714 184,064,063 plus	Copy_Number_Variation
PTK2 chr8 141,667,999 142,012,315 minus	1 HSF1 chr8 145,515,270 145,538,385 plus 1 YWHAZ chr8 101,928,753 101,965,623 minus 1 TIGD5 chr8 144,680,074 144,682,485 plus	1 ATAD2 chr8 124,332,090 124,428,590 minus 1 SCRIB chr8 144,873,090 144,897,549 minus 1 EIF2C2 chr8 141,541,264 141,645,718 minus 1 PHF20L1 chr8 133,787,604 133,861,052 plus	Copy_Number_Variation
RAE1 chr20 55,926,066 55,954,267 plus	1 CSTF1 chr20 54,967,427 54,979,582 plus 1 GADD45GIP1 chr19 13,064,972 13,068,050 minus 1 C20orf11 chr20 61,569,441 61,579,827 plus	1 AURKA chr20 54,944,445 54,967,393 minus 1 TOP2A chr17 38,544,768 38,574,202 minus -1 FAM129A chr1 184,759,858 184,943,682 minus -1 PROM2 chr2 95,940,201 95,957,056 plus 1 DPM1 chr20 49,551,404 49,575,092 minus	Copy_Number_Variation
RIOK1 chr6 7,389,729 7,418,270 plus	1 C20orf72 chr20 17,949,556 17,971,765 plus 1 CRNKL1 chr20 20,015,012 20,036,690 minus	1 MUTED chr6 8,013,800 8,102,828 plus 1 PAK1IP1 chr6 10,694,928 10,710,015 plus 1 PRPF4B chr6 4,021,501 4,065,217 plus	Copy_Number_Variation
SNRPB2 chr20 16,710,606 16,722,421 plus	-1 PTEN chr10 89,622,870 89,731,687 plus 1 SNX5 chr20 17,922,241 17,949,623 minus 1 C20orf7 chr20 13,765,596 13,799,067 plus	1 NXT1 chr20 23,331,373 23,335,414 plus 1 ZNF133 chr20 18,269,121 18,297,640 plus	Copy_Number_Variation
SNX5 chr20 17,922,241 17,949,623 minus	1 TRMT6 chr20 5,917,881 5,931,182 minus 1 C20orf72 chr20 17,949,556 17,971,765 plus	1 SNRPB2 chr20 16,710,606 16,722,421 plus	Copy_Number_Variation
SRXN1 chr20 627,259 656,444 minus	1 PSMF1 chr20 1,093,906 1,149,022 plus 1 TBC1D20 chr20 416,124 443,197 minus	NA	Copy_Number_Variation
STX10 chr19 13,254,872 13,261,197 minus	1 GPSN2 chr19 14,640,382 14,676,792 plus 1 GCDH chr19 13,001,840 13,025,021 plus 1 CCDC130 chr19 13,842,574 13,874,110 plus	1 C19orf62 chr19 17,378,232 17,390,162 plus 1 ASNA1 chr19 12,847,953 12,859,137 plus	Copy_Number_Variation
TRMT1 chr19 13,215,714 13,228,381 minus	1 GADD45GIP1 chr19 13,064,972 13,068,050 minus 1 FARSA chr19 13,033,284 13,044,851 minus	-1 MUTED chr6 8,013,800 8,102,828 plus 1 CCDC130 chr19 13,842,574 13,874,110 plus	Copy_Number_Variation
TRMT6 chr20 5,917,881 5,931,182 minus	1 CSNK2A1 chr20 459,116 524,482 minus -1 ZEB2 chr2 145,141,942 145,282,147 minus 1 DPM1 chr20 49,551,404 49,575,092 minus	1 ITPA chr20 3,189,514 3,204,516 plus 1 SNX5 chr20 17,922,241 17,949,623 minus 1 CSNK2A1P chr11 11,373,321 11,374,904 minus 1 IDH3B chr20 2,639,041 2,644,865 minus 1 YTHDF1 chr20 61,826,781 61,847,586 minus 1 ZNF133 chr20 18,269,121 18,297,640 plus 1 CRNKL1 chr20 20,015,012 20,036,690 minus 1 C20orf30 chr20 5,028,484 5,041,733 minus 1 FASTKD5 chr20 3,127,165 3,140,543 minus 1 PANK2 chr20 3,869,48…	Copy_Number_Variation
WDR53 chr13 196,281,056 196,295,545 minus	1 MRPL34 chr19 17,416,477 17,417,652 plus 1 NCBP2 chr3 196,662,273 196,669,468 minus	1 POLR2H chr3 184,079,506 184,086,384 plus -1 DULLARD chr17 7,146,906 7,155,810 minus 1 LOC152217 chr3 196,669,494 196,670,884 plus 1 SENP5 chr3 196,594,727 196,661,585 plus 1 MRPL47 chr3 179,306,073 179,322,442 minus	Copy_Number_Variation
YWHAZ chr8 101,928,753 101,965,623 minus	1 ATP6V1C1 chr8 104,033,248 104,085,285 plus 1 C8orf76 chr8 124,232,196 124,253,638 minus 1 RNF139 chr8 125,486,979 125,500,859 plus	1 PTK2 chr8 141,667,999 142,012,315 minus 1 STK3 chr8 99,413,631 99,955,055 minus 1 UBR5 chr8 103,264,501 103,425,069 minus 1 ZNF706 chr8 102,190,106 102,218,421 minus	Copy_Number_Variation
CDKN2A chr9 21,967,751 21,995,300 minus	-1 MAP2K4 chr17 11,924,135 12,047,147 plus 1 FBXO42 chr1 16,573,334 16,678,949 minus 1 TPX2 chr20 30,326,904 30,389,608 plus	-1 OPCML chr11 132,284,871 133,402,414 minus 1 DIAPH3 chr13 60,239,717 60,738,119 minus 1 CCNE1 chr19 30,302,805 30,315,219 plus 1 CDKN2B chr9 22,002,902 22,009,362 minus	Promoter_Methylation
THY1 chr11 119,288,090 119,295,695 minus	1 COL5A2 chr2 189,896,622 190,044,605 minus 1 LONRF2 chr2 100,889,753 100,939,195 minus 1 AEBP1 chr7 44,143,960 44,154,161 plus	1 TIMP3 chr22 33,196,802 33,259,030 plus	Promoter_Methylation
FNDC3A chr13 49,550,048 49,783,915 plus	1 RB1 chr13 48,877,883 49,056,122 plus -1 DERL1 chr8 124,025,458 124,054,663 minus 1 MUM1L1 chrX 105,412,298 105,452,949 plus	1 ITM2B chr13 48,807,274 48,837,063 plus 1 SUCLA2 chr13 48,510,622 48,612,125 minus 1 PUM1 chr1 31,404,353 31,538,838 minus	NA
ITM2B chr13 48,807,274 48,837,063 plus	1 RB1 chr13 48,877,883 49,056,122 plus 1 FNDC3A chr13 49,550,048 49,783,915 plus -1 NCAPH chr2 97,001,484 97,041,274 plus	1 SUCLA2 chr13 48,510,622 48,612,125 minus 1 FAM134C chr17 40,731,526 40,762,641 minus	NA
SUCLA2 chr13 48,510,622 48,612,125 minus	1 FNDC3A chr13 49,550,048 49,783,915 plus 1 ITM2B chr13 48,807,274 48,837,063 plus 1 DIAPH3 chr13 60,239,717 60,738,119 minus	NA	NA
ATAD1 chr10 89,511,269 89,601,100 minus	1 PTEN chr10 89,622,870 89,731,687 plus 1 MRPS23 chr17 55,916,842 55,927,417 minus 1 PRPF4B chr6 4,021,501 4,065,217 plus	1 C10orf59 chr10 90,033,621 90,344,287 minus 1 FAM35B chr10 46,897,641 46,939,145 plus	Copy_Number_Variation
C10orf59 chr10 90,033,621 90,344,287 minus	1 ATAD1 chr10 89,511,269 89,601,100 minus 1 TCF21 chr6 134,210,259 134,216,691 plus -1 FAM9B chrX 8,992,273 9,132,680 minus	NA	NA
FAM35B chr10 46,897,641 46,939,145 plus	1 PTEN chr10 89,622,870 89,731,687 plus 1 ATAD1 chr10 89,511,269 89,601,100 minus 1 C20orf72 chr20 17,949,556 17,971,765 plus	1 SUZ12 chr17 30,264,037 30,328,064 plus 1 CSNK2A1P chr11 11,373,321 11,374,904 minus	NA
FLI1 chr11 128,555,046 128,683,162 plus	1 DAB2 chr5 39,371,780 39,462,402 minus 1 C2orf32 chr2 68,511,303 68,547,183 minus	-1 C19orf53 chr19 13,884,982 13,889,587 plus 1 SLCO2B1 chr11 74,811,608 74,917,594 plus 1 ZEB2 chr2 145,141,942 145,282,147 minus 1 FAM129A chr1 184,759,858 184,943,682 minus 1 CD93 chr20 23,059,986 23,066,977 minus 1 EDG1 chr1 101,702,305 101,707,076 plus	NA
SLCO2B1 chr11 74,811,608 74,917,594 plus	1 DAB2 chr5 39,371,780 39,462,402 minus 1 FLI1 chr11 128,555,046 128,683,162 plus	1 STAT3 chr17 40,465,342 40,540,586 minus 1 PHACTR2 chr6 143,857,982 144,152,322 plus -1 ZCCHC3 chr20 277,737 280,965 plus	NA
ZEB2 chr2 145,141,942 145,282,147 minus	1 DAB2 chr5 39,371,780 39,462,402 minus 1 FLI1 chr11 128,555,046 128,683,162 plus 1 DCN chr12 91,539,025 91,576,900 minus	1 DERL1 chr8 124,025,458 124,054,663 minus -1 TRMT6 chr20 5,917,881 5,931,182 minus	NA
CCDC37 chr3 126,113,782 126,155,399 plus	1 DLEC1 chr3 38,080,696 38,165,516 plus -1 INHBA chr7 41,724,712 41,742,706 minus	1 TXNDC6 chr3 137,980,279 138,048,728 minus 1 WDR63 chr1 85,464,830 85,598,821 plus 1 LONRF2 chr2 100,889,753 100,939,195 minus	NA
TXNDC6 chr3 137,980,279 138,048,728 minus	1 CCDC37 chr3 126,113,782 126,155,399 plus 1 WDR63 chr1 85,464,830 85,598,821 plus -1 FAM91A1 chr8 124,780,696 124,827,692 plus	NA	NA
WDR63 chr1 85,464,830 85,598,821 plus	1 DLEC1 chr3 38,080,696 38,165,516 plus 1 CCDC37 chr3 126,113,782 126,155,399 plus	1 DIRAS3 chr1 68,511,645 68,517,314 minus 1 TXNDC6 chr3 137,980,279 138,048,728 minus	NA
DULLARD chr17 7,146,906 7,155,810 minus	-1 WDR53 chr13 196,281,056 196,295,545 minus -1 PHF20L1 chr8 133,787,604 133,861,052 plus	1 EIF5A chr17 7,210,318 7,215,782 plus	NA
EIF5A chr17 7,210,318 7,215,782 plus	1 DULLARD chr17 7,146,906 7,155,810 minus 1 CNP chr17 40,118,759 40,129,754 plus 1 ASNA1 chr19 12,847,953 12,859,137 plus	1 NFKB2 chr10 104,154,229 104,162,281 plus	NA
NFKB2 chr10 104,154,229 104,162,281 plus	1 EIF5A chr17 7,210,318 7,215,782 plus -1 KLHL13 chrX 117,031,776 117,251,303 minus -1 MPHOSPH6 chr16 82,181,403 82,203,831 minus	NA	NA
GOSR1 chr17 28,804,380 28,854,610 plus	1 NF1 chr17 29,421,945 29,709,134 plus -1 NDUFB7 chr19 14,676,890 14,682,886 minus -1 DCC1 chr8 120,846,181 120,868,250 minus	1 KRAS chr12 25,357,723 25,403,870 minus 1 SUZ12 chr17 30,264,037 30,328,064 plus 1 BECN1 chr17 40,962,150 40,985,367 minus	NA
RAB11FIP4 chr17 29,718,642 29,865,236 plus	1 DNAJC16 chr1 15,853,308 15,918,874 plus 1 BRD4 chr19 15,348,301 15,443,356 minus 1 ZCCHC3 chr20 277,737 280,965 plus	1 NF1 chr17 29,421,945 29,709,134 plus 1 ERBB2 chr17 37,844,167 37,886,679 plus -1 HSBP1 chr16 83,841,448 83,853,342 plus 1 BMF chr15 40,380,091 40,401,093 minus	NA
SUZ12 chr17 30,264,037 30,328,064 plus	1 KRAS chr12 25,357,723 25,403,870 minus 1 FAM35B chr10 46,897,641 46,939,145 plus 1 GOSR1 chr17 28,804,380 28,854,610 plus	NA	NA
COL3A1 chr2 189,839,046 189,877,472 plus	1 COL5A2 chr2 189,896,622 190,044,605 minus 1 CDH11 chr16 64,977,656 65,160,015 minus	1 CD93 chr20 23,059,986 23,066,977 minus 1 C2orf32 chr2 68,511,303 68,547,183 minus	NA
COL5A1 chr9 137,533,620 137,736,689 plus	NA	1 SPARC chr5 151,040,657 151,066,726 minus 1 COL5A2 chr2 189,896,622 190,044,605 minus 1 INHBA chr7 41,724,712 41,742,706 minus 1 AEBP1 chr7 44,143,960 44,154,161 plus	NA
COL5A2 chr2 189,896,622 190,044,605 minus	1 COL5A1 chr9 137,533,620 137,736,689 plus	1 SPARC chr5 151,040,657 151,066,726 minus 1 THY1 chr11 119,288,090 119,295,695 minus 1 COL3A1 chr2 189,839,046 189,877,472 plus 1 DEPDC7 chr11 33,037,410 33,055,128 plus 1 IGFL2 chr19 46,651,039 46,664,561 plus 1 INHBA chr7 41,724,712 41,742,706 minus 1 LUM chr12 91,496,406 91,505,608 minus 1 CDH11 chr16 64,977,656 65,160,015 minus 1 TIMP3 chr22 33,196,802 33,259,030 plus	NA
AGR2 chr7 16,831,435 16,873,057 minus	-1 PIK3CA chr3 178,865,902 178,957,881 plus 1 KLHL13 chrX 117,031,776 117,251,303 minus	NA	NA
ATP2C2 chr16 84,402,133 84,497,793 plus	1 TMPRSS2 chr21 42,836,478 42,903,043 minus 1 STAR chr8 38,000,218 38,008,783 minus	NA	NA
KLHL13 chrX 117,031,776 117,251,303 minus	1 TMPRSS2 chr21 42,836,478 42,903,043 minus 1 MUM1L1 chrX 105,412,298 105,452,949 plus	-1 NFKB2 chr10 104,154,229 104,162,281 plus 1 AGR2 chr7 16,831,435 16,873,057 minus	NA
DNAJC16 chr1 15,853,308 15,918,874 plus	1 CASP9 chr1 15,817,327 15,853,029 minus 1 FBXO42 chr1 16,573,334 16,678,949 minus 1 MOCS3 chr20 49,575,363 49,577,820 plus	1 RAB11FIP4 chr17 29,718,642 29,865,236 plus 1 RSC1A1 chr1 15,986,364 15,988,217 plus 1 CCNE1 chr19 30,302,805 30,315,219 plus	NA
FBXO42 chr1 16,573,334 16,678,949 minus	1 CASP9 chr1 15,817,327 15,853,029 minus 1 GPSN2 chr19 14,640,382 14,676,792 plus	1 ARID1A chr1 27,022,522 27,108,601 plus 1 CDKN2A chr9 21,967,751 21,995,300 minus 1 DNAJC16 chr1 15,853,308 15,918,874 plus 1 RSC1A1 chr1 15,986,364 15,988,217 plus 1 NUDC chr1 27,226,729 27,273,353 plus 1 SPEN chr1 16,174,359 16,266,955 plus	NA
RSC1A1 chr1 15,986,364 15,988,217 plus	1 DNAJC16 chr1 15,853,308 15,918,874 plus 1 FBXO42 chr1 16,573,334 16,678,949 minus 1 EIF2C2 chr8 141,541,264 141,645,718 minus	-1 NBR2 chr17 41,277,600 41,305,688 plus 1 TBC1D20 chr20 416,124 443,197 minus	NA
EFS chr14 23,825,611 23,834,961 minus	1 PLAGL1 chr6 144,261,437 144,385,735 minus 1 FAM19A5 chr22 48,885,272 49,246,724 plus 1 ZCCHC3 chr20 277,737 280,965 plus	-1 RB1 chr13 48,877,883 49,056,122 plus 1 NOTCH3 chr19 15,270,444 15,311,792 minus -1 GRB7 chr17 37,894,180 37,903,544 plus	Promoter_Methylation
LOC339483 chr1 32,697,259 32,707,311 minus	-1 DERL1 chr8 124,025,458 124,054,663 minus 1 MTBP chr8 121,457,640 121,554,373 plus	1 PLAGL1 chr6 144,261,437 144,385,735 minus	NA
PHACTR2 chr6 143,857,982 144,152,322 plus	1 PLAGL1 chr6 144,261,437 144,385,735 minus 1 SLCO2B1 chr11 74,811,608 74,917,594 plus -1 ILVBL chr19 15,225,785 15,236,596 minus	1 RPS6KA2 chr6 166,822,852 167,319,939 minus 1 MAP2K4 chr17 11,924,135 12,047,147 plus 1 CDKN2B chr9 22,002,902 22,009,362 minus	NA
COX4NB chr16 85,812,230 85,833,148 minus	-1 SCRIB chr8 144,873,090 144,897,549 minus 1 NXT1 chr20 23,331,373 23,335,414 plus	1 HSBP1 chr16 83,841,448 83,853,342 plus 1 MPHOSPH6 chr16 82,181,403 82,203,831 minus	NA
HSBP1 chr16 83,841,448 83,853,342 plus	-1 RAB11FIP4 chr17 29,718,642 29,865,236 plus 1 COX4NB chr16 85,812,230 85,833,148 minus -1 SCRIB chr8 144,873,090 144,897,549 minus	1 WWOX chr16 78,133,310 79,246,564 plus 1 MPHOSPH6 chr16 82,181,403 82,203,831 minus -1 SPEN chr1 16,174,359 16,266,955 plus	Copy_Number_Variation
MPHOSPH6 chr16 82,181,403 82,203,831 minus	1 COX4NB chr16 85,812,230 85,833,148 minus 1 HSBP1 chr16 83,841,448 83,853,342 plus 1 EDG1 chr1 101,702,305 101,707,076 plus	1 WWOX chr16 78,133,310 79,246,564 plus -1 NFKB2 chr10 104,154,229 104,162,281 plus	NA
DKFZP434B0335 chr7 97,843,936 97,881,563 minus	1 BRD4 chr19 15,348,301 15,443,356 minus -1 TRMT12 chr8 125,463,048 125,474,391 plus	1 RPS6KA2 chr6 166,822,852 167,319,939 minus	NA
MRPS23 chr17 55,916,842 55,927,417 minus	-1 RPS6KA2 chr6 166,822,852 167,319,939 minus -1 TOM1L2 chr17 17,746,822 17,875,784 minus 1 DPM1 chr20 49,551,404 49,575,092 minus	1 ATAD1 chr10 89,511,269 89,601,100 minus 1 ASNA1 chr19 12,847,953 12,859,137 plus	NA
TOM1L2 chr17 17,746,822 17,875,784 minus	1 RPS6KA2 chr6 166,822,852 167,319,939 minus 1 ZNF18 chr17 11,880,762 11,900,827 minus -1 SLMO2 chr20 57,608,200 57,617,964 minus	-1 MRPS23 chr17 55,916,842 55,927,417 minus 1 LONRF2 chr2 100,889,753 100,939,195 minus	NA
NBR2 chr17 41,277,600 41,305,688 plus	1 BRCA1 chr17 41,196,312 41,322,290 minus -1 RSC1A1 chr1 15,986,364 15,988,217 plus	NA	Promoter_Methylation
NCAPH chr2 97,001,484 97,041,274 plus	1 FAM9B chrX 8,992,273 9,132,680 minus 1 TPX2 chr20 30,326,904 30,389,608 plus 1 UBE2C chr20 44,441,215 44,445,596 plus	-1 PTEN chr10 89,622,870 89,731,687 plus 1 BRCA1 chr17 41,196,312 41,322,290 minus 1 CDC25A chr3 48,198,636 48,229,892 minus -1 ITM2B chr13 48,807,274 48,837,063 plus 1 C13orf3 chr13 21,727,734 21,750,741 minus 1 CDCA3 chr12 6,957,967 6,961,230 minus	NA
TOP2A chr17 38,544,768 38,574,202 minus	1 RAE1 chr20 55,926,066 55,954,267 plus 1 DPM1 chr20 49,551,404 49,575,092 minus	1 MELK chr9 36,572,859 36,677,679 plus 1 CNP chr17 40,118,759 40,129,754 plus 1 TPX2 chr20 30,326,904 30,389,608 plus	NA
ASPM chr1 197,053,257 197,115,824 minus	1 BRCA2 chr13 32,889,611 32,973,809 plus -1 STAT3 chr17 40,465,342 40,540,586 minus 1 TPX2 chr20 30,326,904 30,389,608 plus	NA	NA
C13orf3 chr13 21,727,734 21,750,741 minus	1 NCAPH chr2 97,001,484 97,041,274 plus 1 MELK chr9 36,572,859 36,677,679 plus	1 BRCA2 chr13 32,889,611 32,973,809 plus 1 DIAPH3 chr13 60,239,717 60,738,119 minus -1 CROT chr7 86,974,951 87,029,112 plus	NA
DIAPH3 chr13 60,239,717 60,738,119 minus	1 CDKN2A chr9 21,967,751 21,995,300 minus 1 C13orf3 chr13 21,727,734 21,750,741 minus 1 UBE2C chr20 44,441,215 44,445,596 plus	1 BRCA2 chr13 32,889,611 32,973,809 plus 1 SUCLA2 chr13 48,510,622 48,612,125 minus	NA
MUM1L1 chrX 105,412,298 105,452,949 plus	1 DIRAS3 chr1 68,511,645 68,517,314 minus	1 PEG3 chr19 57,285,930 57,352,097 minus 1 FNDC3A chr13 49,550,048 49,783,915 plus 1 KLHL13 chrX 117,031,776 117,251,303 minus 1 PRSS35 chr6 84,222,194 84,235,423 plus 1 TCF21 chr6 134,210,259 134,216,691 plus 1 DCN chr12 91,539,025 91,576,900 minus	NA
PRSS35 chr6 84,222,194 84,235,423 plus	1 DIRAS3 chr1 68,511,645 68,517,314 minus 1 MUM1L1 chrX 105,412,298 105,452,949 plus	1 TCF21 chr6 134,210,259 134,216,691 plus	NA
TCF21 chr6 134,210,259 134,216,691 plus	1 MUM1L1 chrX 105,412,298 105,452,949 plus 1 PRSS35 chr6 84,222,194 84,235,423 plus	1 PDGFRA chr4 55,095,264 55,164,414 plus 1 OSBPL2 chr20 60,813,580 60,871,269 plus 1 C10orf59 chr10 90,033,621 90,344,287 minus 1 FOXL2 chr3 138,663,066 138,665,982 minus 1 GATA4 chr8 11,534,468 11,617,511 plus -1 FAM9B chrX 8,992,273 9,132,680 minus 1 LDB2 chr4 16,503,164 16,900,432 minus 1 CDH11 chr16 64,977,656 65,160,015 minus 1 MOCS3 chr20 49,575,363 49,577,820 plus	NA
FOXL2 chr3 138,663,066 138,665,982 minus	-1 SPARC chr5 151,040,657 151,066,726 minus 1 TCF21 chr6 134,210,259 134,216,691 plus -1 HNT chr11 131,240,371 132,206,716 plus	1 TMPRSS2 chr21 42,836,478 42,903,043 minus 1 GATA4 chr8 11,534,468 11,617,511 plus 1 STAR chr8 38,000,218 38,008,783 minus	NA
GATA4 chr8 11,534,468 11,617,511 plus	1 TCF21 chr6 134,210,259 134,216,691 plus 1 FOXL2 chr3 138,663,066 138,665,982 minus	1 PEG3 chr19 57,285,930 57,352,097 minus 1 STAR chr8 38,000,218 38,008,783 minus -1 TCP11L1 chr11 33,060,963 33,127,489 plus	NA
STAR chr8 38,000,218 38,008,783 minus	1 FOXL2 chr3 138,663,066 138,665,982 minus 1 GATA4 chr8 11,534,468 11,617,511 plus -1 LUM chr12 91,496,406 91,505,608 minus	1 PEG3 chr19 57,285,930 57,352,097 minus 1 ATP2C2 chr16 84,402,133 84,497,793 plus	NA
NUDC chr1 27,226,729 27,273,353 plus	1 ARID1A chr1 27,022,522 27,108,601 plus 1 FBXO42 chr1 16,573,334 16,678,949 minus 1 DDX49 chr19 19,030,484 19,039,442 plus	1 BRD4 chr19 15,348,301 15,443,356 minus 1 TPX2 chr20 30,326,904 30,389,608 plus	NA
PUM1 chr1 31,404,353 31,538,838 minus	1 ARID1A chr1 27,022,522 27,108,601 plus 1 FNDC3A chr13 49,550,048 49,783,915 plus 1 SPEN chr1 16,174,359 16,266,955 plus	NA	NA
SPEN chr1 16,174,359 16,266,955 plus	1 ARID1A chr1 27,022,522 27,108,601 plus 1 FBXO42 chr1 16,573,334 16,678,949 minus -1 HSBP1 chr16 83,841,448 83,853,342 plus	1 NF1 chr17 29,421,945 29,709,134 plus 1 PUM1 chr1 31,404,353 31,538,838 minus 1 ABCF3 chr3 183,903,811 183,911,800 plus -1 SLMO2 chr20 57,608,200 57,617,964 minus	NA
E2F8 chr11 19,245,610 19,263,167 minus	1 MELK chr9 36,572,859 36,677,679 plus 1 TPX2 chr20 30,326,904 30,389,608 plus	NA	NA
MELK chr9 36,572,859 36,677,679 plus	1 DERL1 chr8 124,025,458 124,054,663 minus 1 TOP2A chr17 38,544,768 38,574,202 minus 1 KIF4A chrX 69,509,879 69,640,774 plus	1 ATAD2 chr8 124,332,090 124,428,590 minus -1 ERBB2 chr17 37,844,167 37,886,679 plus 1 C13orf3 chr13 21,727,734 21,750,741 minus 1 E2F8 chr11 19,245,610 19,263,167 minus	NA
ULK2 chr17 19,674,142 19,771,249 minus	-1 DERL1 chr8 124,025,458 124,054,663 minus 1 ZNF624 chr17 16,524,048 16,557,170 minus -1 IMPDH2 chr3 49,061,758 49,066,875 minus	NA	NA
ZNF18 chr17 11,880,762 11,900,827 minus	1 MAP2K4 chr17 11,924,135 12,047,147 plus -1 C8orf76 chr8 124,232,196 124,253,638 minus	1 TOM1L2 chr17 17,746,822 17,875,784 minus 1 YY1AP1 chr1 155,629,233 155,658,791 minus	NA
ZNF624 chr17 16,524,048 16,557,170 minus	1 MAP2K4 chr17 11,924,135 12,047,147 plus -1 FARSA chr19 13,033,284 13,044,851 minus	1 ULK2 chr17 19,674,142 19,771,249 minus	NA
FAM9B chrX 8,992,273 9,132,680 minus	-1 PDGFRA chr4 55,095,264 55,164,414 plus -1 TCF21 chr6 134,210,259 134,216,691 plus -1 CD93 chr20 23,059,986 23,066,977 minus	1 MAGEC1 chrX 140,991,642 140,997,187 plus -1 ATP6V1C1 chr8 104,033,248 104,085,285 plus -1 C10orf59 chr10 90,033,621 90,344,287 minus 1 NCAPH chr2 97,001,484 97,041,274 plus 1 MAGEB6 chrX 26,210,557 26,213,763 plus -1 CROT chr7 86,974,951 87,029,112 plus	NA
MAGEB6 chrX 26,210,557 26,213,763 plus	1 FAM9B chrX 8,992,273 9,132,680 minus	1 WWOX chr16 78,133,310 79,246,564 plus -1 TMEM41A chr3 185,194,284 185,216,845 minus	NA
MAGEC2 chrX 141,290,128 141,293,076 minus	1 MAGEC1 chrX 140,991,642 140,997,187 plus 1 BMF chr15 40,380,091 40,401,093 minus	NA	Promoter_Methylation
EPDR1 chr7 37,723,446 37,991,543 plus	1 RIMBP2 chr12 130,880,681 131,200,826 minus 1 C2orf32 chr2 68,511,303 68,547,183 minus	NA	NA
FAM19A5 chr22 48,885,272 49,246,724 plus	1 C2orf32 chr2 68,511,303 68,547,183 minus 1 CDH11 chr16 64,977,656 65,160,015 minus	1 RIMBP2 chr12 130,880,681 131,200,826 minus 1 EFS chr14 23,825,611 23,834,961 minus 1 SNED1 chr2 241,938,255 242,034,983 plus	NA
SNED1 chr2 241,938,255 242,034,983 plus	1 FAM19A5 chr22 48,885,272 49,246,724 plus -1 CDCA3 chr12 6,957,967 6,961,230 minus 1 AEBP1 chr7 44,143,960 44,154,161 plus	1 RIMBP2 chr12 130,880,681 131,200,826 minus 1 DLG5 chr10 79,550,549 79,686,378 minus -1 MED21 chr12 27,175,479 27,219,276 plus 1 TIMP3 chr22 33,196,802 33,259,030 plus	NA
BMF chr15 40,380,091 40,401,093 minus	1 RAB11FIP4 chr17 29,718,642 29,865,236 plus 1 UBE2C chr20 44,441,215 44,445,596 plus 1 ORMDL3 chr17 38,077,294 38,083,854 minus	-1 MYC chr8 128,747,680 128,753,680 plus 1 MAGEC2 chrX 141,290,128 141,293,076 minus	NA
IMPDH2 chr3 49,061,758 49,066,875 minus	1 PTEN chr10 89,622,870 89,731,687 plus 1 MYC chr8 128,747,680 128,753,680 plus	-1 ULK2 chr17 19,674,142 19,771,249 minus	NA
LONRF2 chr2 100,889,753 100,939,195 minus	1 MYC chr8 128,747,680 128,753,680 plus 1 CCDC37 chr3 126,113,782 126,155,399 plus 1 TOM1L2 chr17 17,746,822 17,875,784 minus	1 THY1 chr11 119,288,090 119,295,695 minus	NA
CDCA3 chr12 6,957,967 6,961,230 minus	1 ETV6 chr12 11,802,788 12,048,336 plus 1 AURKA chr20 54,944,445 54,967,393 minus 1 NCAPH chr2 97,001,484 97,041,274 plus	-1 SNED1 chr2 241,938,255 242,034,983 plus 1 ADIPOR2 chr12 1,797,740 1,897,845 plus	NA
KIF4A chrX 69,509,879 69,640,774 plus	1 AURKA chr20 54,944,445 54,967,393 minus 1 TPX2 chr20 30,326,904 30,389,608 plus	-1 RB1 chr13 48,877,883 49,056,122 plus 1 MELK chr9 36,572,859 36,677,679 plus 1 ZAK chr2 173,940,163 174,132,738 plus	NA
KLHL24 chr3 183,353,356 183,402,307 plus	1 PIK3CA chr3 178,865,902 178,957,881 plus 1 CSNK2A1 chr20 459,116 524,482 minus 1 DNAJC19 chr3 180,701,497 180,707,562 minus	1 SENP5 chr3 196,594,727 196,661,585 plus	Copy_Number_Variation
MFN1 chr3 179,065,480 179,112,719 plus	1 PIK3CA chr3 178,865,902 178,957,881 plus 1 FGFR1OP2 chr12 27,091,305 27,119,583 plus 1 MRPL47 chr3 179,306,073 179,322,442 minus	1 ZNF639 chr3 179,040,779 179,053,323 plus	Copy_Number_Variation
ZNF639 chr3 179,040,779 179,053,323 plus	1 PIK3CA chr3 178,865,902 178,957,881 plus 1 MFN1 chr3 179,065,480 179,112,719 plus 1 DNAJC19 chr3 180,701,497 180,707,562 minus	NA	Copy_Number_Variation
BRD4 chr19 15,348,301 15,443,356 minus	1 NUDC chr1 27,226,729 27,273,353 plus 1 CCDC130 chr19 13,842,574 13,874,110 plus	1 NOTCH3 chr19 15,270,444 15,311,792 minus 1 RAB11FIP4 chr17 29,718,642 29,865,236 plus 1 DKFZP434B0335 chr7 97,843,936 97,881,563 minus 1 BTBD14B chr19 13,228,917 13,251,959 plus -1 FAM91A1 chr8 124,780,696 124,827,692 plus -1 C20orf30 chr20 5,028,484 5,041,733 minus	Copy_Number_Variation
BTBD14B chr19 13,228,917 13,251,959 plus	1 C19orf53 chr19 13,884,982 13,889,587 plus 1 BRD4 chr19 15,348,301 15,443,356 minus	1 NOTCH3 chr19 15,270,444 15,311,792 minus 1 PLAGL2 chr20 30,780,306 30,795,594 minus -1 PRPF4B chr6 4,021,501 4,065,217 plus	NA
PLAGL2 chr20 30,780,306 30,795,594 minus	1 NOTCH3 chr19 15,270,444 15,311,792 minus 1 BTBD14B chr19 13,228,917 13,251,959 plus 1 JARID1A chr12 389,223 498,620 minus	NA	NA
DEPDC7 chr11 33,037,410 33,055,128 plus	1 DAB2 chr5 39,371,780 39,462,402 minus 1 COL5A2 chr2 189,896,622 190,044,605 minus 1 DPM1 chr20 49,551,404 49,575,092 minus	1 EIF5A2 chr3 170,606,204 170,626,482 minus 1 FGF1 chr5 141,971,743 142,077,635 minus 1 TCP11L1 chr11 33,060,963 33,127,489 plus	NA
IGFL2 chr19 46,651,039 46,664,561 plus	1 COL5A2 chr2 189,896,622 190,044,605 minus 1 LUM chr12 91,496,406 91,505,608 minus	-1 DLEC1 chr3 38,080,696 38,165,516 plus	NA
TCP11L1 chr11 33,060,963 33,127,489 plus	1 EIF5A2 chr3 170,606,204 170,626,482 minus -1 GATA4 chr8 11,534,468 11,617,511 plus 1 DEPDC7 chr11 33,037,410 33,055,128 plus	NA	NA
BECN1 chr17 40,962,150 40,985,367 minus	1 STAT3 chr17 40,465,342 40,540,586 minus 1 GOSR1 chr17 28,804,380 28,854,610 plus 1 FAM134C chr17 40,731,526 40,762,641 minus	1 PERLD1 chr17 37,827,375 37,853,050 minus	NA
CNP chr17 40,118,759 40,129,754 plus	1 STAT3 chr17 40,465,342 40,540,586 minus 1 TOP2A chr17 38,544,768 38,574,202 minus 1 AEBP1 chr7 44,143,960 44,154,161 plus	1 EIF5A chr17 7,210,318 7,215,782 plus 1 FAM134C chr17 40,731,526 40,762,641 minus 1 ORMDL3 chr17 38,077,294 38,083,854 minus	NA
FAM134C chr17 40,731,526 40,762,641 minus	1 STAT3 chr17 40,465,342 40,540,586 minus 1 ITM2B chr13 48,807,274 48,837,063 plus 1 CNP chr17 40,118,759 40,129,754 plus	1 BECN1 chr17 40,962,150 40,985,367 minus	NA
ADIPOR2 chr12 1,797,740 1,897,845 plus	1 ETV6 chr12 11,802,788 12,048,336 plus 1 CDCA3 chr12 6,957,967 6,961,230 minus	1 JARID1A chr12 389,223 498,620 minus 1 M6PR chr12 9,092,959 9,102,551 minus 1 FGFR1OP2 chr12 27,091,305 27,119,583 plus	Copy_Number_Variation
JARID1A chr12 389,223 498,620 minus	1 ADIPOR2 chr12 1,797,740 1,897,845 plus 1 KIAA0528 chr12 22,601,517 22,697,480 minus -1 ASNA1 chr19 12,847,953 12,859,137 plus	1 PLAGL2 chr20 30,780,306 30,795,594 minus	NA
M6PR chr12 9,092,959 9,102,551 minus	1 ADIPOR2 chr12 1,797,740 1,897,845 plus 1 CSNK2A1P chr11 11,373,321 11,374,904 minus	1 FGFR1OP2 chr12 27,091,305 27,119,583 plus	Copy_Number_Variation
DLG5 chr10 79,550,549 79,686,378 minus	1 EGFR chr7 55,086,714 55,324,313 plus 1 SNED1 chr2 241,938,255 242,034,983 plus	1 PTEN chr10 89,622,870 89,731,687 plus	Copy_Number_Variation
FAM129A chr1 184,759,858 184,943,682 minus	-1 RAE1 chr20 55,926,066 55,954,267 plus 1 FLI1 chr11 128,555,046 128,683,162 plus	-1 CSNK2A1 chr20 459,116 524,482 minus	NA
YY1AP1 chr1 155,629,233 155,658,791 minus	1 PIK3CA chr3 178,865,902 178,957,881 plus 1 ZNF18 chr17 11,880,762 11,900,827 minus	NA	NA
HNT chr11 131,240,371 132,206,716 plus	1 INHBA chr7 41,724,712 41,742,706 minus 1 CDH11 chr16 64,977,656 65,160,015 minus	-1 FOXL2 chr3 138,663,066 138,665,982 minus	NA
INHBA chr7 41,724,712 41,742,706 minus	1 COL5A1 chr9 137,533,620 137,736,689 plus 1 COL5A2 chr2 189,896,622 190,044,605 minus	-1 CCDC37 chr3 126,113,782 126,155,399 plus 1 HNT chr11 131,240,371 132,206,716 plus 1 LUM chr12 91,496,406 91,505,608 minus	NA
LUM chr12 91,496,406 91,505,608 minus	1 COL5A2 chr2 189,896,622 190,044,605 minus 1 INHBA chr7 41,724,712 41,742,706 minus	1 DAB2 chr5 39,371,780 39,462,402 minus 1 EIF5A2 chr3 170,606,204 170,626,482 minus 1 FGF1 chr5 141,971,743 142,077,635 minus -1 STAR chr8 38,000,218 38,008,783 minus 1 IGFL2 chr19 46,651,039 46,664,561 plus 1 LDB2 chr4 16,503,164 16,900,432 minus 1 CDH11 chr16 64,977,656 65,160,015 minus 1 DCN chr12 91,539,025 91,576,900 minus	NA
ADCK4 chr19 41,197,434 41,222,790 minus	1 ARID1A chr1 27,022,522 27,108,601 plus 1 CSTF1 chr20 54,967,427 54,979,582 plus	1 AKT2 chr19 40,736,224 40,791,443 minus 1 SHKBP1 chr19 41,082,757 41,097,305 plus	NA
PSMC4 chr19 40,477,073 40,487,353 plus	1 SHKBP1 chr19 41,082,757 41,097,305 plus 1 UBE2C chr20 44,441,215 44,445,596 plus	1 ORMDL3 chr17 38,077,294 38,083,854 minus	NA
SHKBP1 chr19 41,082,757 41,097,305 plus	1 ADCK4 chr19 41,197,434 41,222,790 minus 1 DPM1 chr20 49,551,404 49,575,092 minus 1 CDKN2B chr9 22,002,902 22,009,362 minus	1 AKT2 chr19 40,736,224 40,791,443 minus 1 PSMC4 chr19 40,477,073 40,487,353 plus	NA
FGFR1OP2 chr12 27,091,305 27,119,583 plus	1 ADIPOR2 chr12 1,797,740 1,897,845 plus 1 M6PR chr12 9,092,959 9,102,551 minus 1 C20orf7 chr20 13,765,596 13,799,067 plus	1 MFN1 chr3 179,065,480 179,112,719 plus 1 MED21 chr12 27,175,479 27,219,276 plus	Copy_Number_Variation
KIAA0528 chr12 22,601,517 22,697,480 minus	1 KRAS chr12 25,357,723 25,403,870 minus -1 DERL1 chr8 124,025,458 124,054,663 minus	1 JARID1A chr12 389,223 498,620 minus	NA
MED21 chr12 27,175,479 27,219,276 plus	-1 SNED1 chr2 241,938,255 242,034,983 plus 1 FGFR1OP2 chr12 27,091,305 27,119,583 plus 1 PFDN4 chr20 52,824,386 52,844,591 plus	1 KRAS chr12 25,357,723 25,403,870 minus	Copy_Number_Variation
ERBB3 chr12 56,473,641 56,497,289 plus	-1 EIF5A2 chr3 170,606,204 170,626,482 minus 1 PVRL4 chr1 161,040,781 161,059,389 minus	1 TP53 chr17 7,565,097 7,590,863 minus	NA
PROM2 chr2 95,940,201 95,957,056 plus	-1 RAE1 chr20 55,926,066 55,954,267 plus 1 ZNF706 chr8 102,190,106 102,218,421 minus	1 RAB25 chr1 156,030,951 156,040,295 plus 1 PVRL4 chr1 161,040,781 161,059,389 minus	NA
PVRL4 chr1 161,040,781 161,059,389 minus	1 PROM2 chr2 95,940,201 95,957,056 plus 1 EIF2C2 chr8 141,541,264 141,645,718 minus	1 ETV6 chr12 11,802,788 12,048,336 plus 1 RAB25 chr1 156,030,951 156,040,295 plus 1 ERBB2 chr17 37,844,167 37,886,679 plus 1 ERBB3 chr12 56,473,641 56,497,289 plus 1 CDKN2B chr9 22,002,902 22,009,362 minus	NA
TPX2 chr20 30,326,904 30,389,608 plus	1 TOP2A chr17 38,544,768 38,574,202 minus 1 NUDC chr1 27,226,729 27,273,353 plus	1 AURKA chr20 54,944,445 54,967,393 minus 1 CDKN2A chr9 21,967,751 21,995,300 minus 1 NCAPH chr2 97,001,484 97,041,274 plus 1 ASPM chr1 197,053,257 197,115,824 minus 1 E2F8 chr11 19,245,610 19,263,167 minus 1 KIF4A chrX 69,509,879 69,640,774 plus 1 UBE2C chr20 44,441,215 44,445,596 plus	NA
UBE2C chr20 44,441,215 44,445,596 plus	1 AURKA chr20 54,944,445 54,967,393 minus 1 TPX2 chr20 30,326,904 30,389,608 plus	1 CDC25A chr3 48,198,636 48,229,892 minus 1 NCBP2 chr3 196,662,273 196,669,468 minus 1 POLR2H chr3 184,079,506 184,086,384 plus 1 NCAPH chr2 97,001,484 97,041,274 plus 1 DIAPH3 chr13 60,239,717 60,738,119 minus 1 BMF chr15 40,380,091 40,401,093 minus 1 PSMC4 chr19 40,477,073 40,487,353 plus 1 MRPL47 chr3 179,306,073 179,322,442 minus 1 CCNE1 chr19 30,302,805 30,315,219 plus	NA
CROT chr7 86,974,951 87,029,112 plus	-1 C13orf3 chr13 21,727,734 21,750,741 minus -1 FAM9B chrX 8,992,273 9,132,680 minus -1 EIF2C2 chr8 141,541,264 141,645,718 minus	1 PIK3R1 chr5 67,511,548 67,597,649 plus -1 PSMA7 chr20 60,711,791 60,718,496 minus	NA
PKP2 chr12 32,943,679 33,049,780 minus	1 PIK3R1 chr5 67,511,548 67,597,649 plus -1 POLR2H chr3 184,079,506 184,086,384 plus	NA	NA
ZAK chr2 173,940,163 174,132,738 plus	1 PIK3R1 chr5 67,511,548 67,597,649 plus 1 KIF4A chrX 69,509,879 69,640,774 plus	NA	NA
CD93 chr20 23,059,986 23,066,977 minus	1 FLI1 chr11 128,555,046 128,683,162 plus 1 COL3A1 chr2 189,839,046 189,877,472 plus 1 EDG1 chr1 101,702,305 101,707,076 plus	-1 FAM9B chrX 8,992,273 9,132,680 minus -1 MRPS26 chr20 3,026,591 3,028,900 plus	NA
EDG1 chr1 101,702,305 101,707,076 plus	1 FLI1 chr11 128,555,046 128,683,162 plus 1 LDB2 chr4 16,503,164 16,900,432 minus	1 ERG chr21 39,751,949 40,033,704 minus 1 MPHOSPH6 chr16 82,181,403 82,203,831 minus 1 CD93 chr20 23,059,986 23,066,977 minus	NA
LDB2 chr4 16,503,164 16,900,432 minus	1 TCF21 chr6 134,210,259 134,216,691 plus 1 LUM chr12 91,496,406 91,505,608 minus 1 C2orf32 chr2 68,511,303 68,547,183 minus	1 ERG chr21 39,751,949 40,033,704 minus 1 EDG1 chr1 101,702,305 101,707,076 plus	NA
DCC1 chr8 120,846,181 120,868,250 minus	1 ATAD2 chr8 124,332,090 124,428,590 minus 1 RAD21 chr8 117,858,173 117,887,105 minus 1 MOCS3 chr20 49,575,363 49,577,820 plus	-1 GOSR1 chr17 28,804,380 28,854,610 plus	NA
MTBP chr8 121,457,640 121,554,373 plus	1 ATAD2 chr8 124,332,090 124,428,590 minus 1 RAD21 chr8 117,858,173 117,887,105 minus 1 C20orf72 chr20 17,949,556 17,971,765 plus	1 LOC339483 chr1 32,697,259 32,707,311 minus	Copy_Number_Variation
RAD21 chr8 117,858,173 117,887,105 minus	1 ATAD2 chr8 124,332,090 124,428,590 minus 1 TRMT12 chr8 125,463,048 125,474,391 plus 1 ZNF706 chr8 102,190,106 102,218,421 minus	1 DCC1 chr8 120,846,181 120,868,250 minus 1 MTBP chr8 121,457,640 121,554,373 plus 1 PHF20L1 chr8 133,787,604 133,861,052 plus	Copy_Number_Variation
C2orf32 chr2 68,511,303 68,547,183 minus	1 PDGFRA chr4 55,095,264 55,164,414 plus 1 COL3A1 chr2 189,839,046 189,877,472 plus 1 CDH11 chr16 64,977,656 65,160,015 minus	1 DAB2 chr5 39,371,780 39,462,402 minus 1 FLI1 chr11 128,555,046 128,683,162 plus 1 EPDR1 chr7 37,723,446 37,991,543 plus 1 FAM19A5 chr22 48,885,272 49,246,724 plus 1 LDB2 chr4 16,503,164 16,900,432 minus 1 DCN chr12 91,539,025 91,576,900 minus	NA
CDH11 chr16 64,977,656 65,160,015 minus	1 COL5A2 chr2 189,896,622 190,044,605 minus 1 TCF21 chr6 134,210,259 134,216,691 plus 1 LUM chr12 91,496,406 91,505,608 minus	1 PTEN chr10 89,622,870 89,731,687 plus 1 PDGFRA chr4 55,095,264 55,164,414 plus 1 COL3A1 chr2 189,839,046 189,877,472 plus 1 FAM19A5 chr22 48,885,272 49,246,724 plus 1 HNT chr11 131,240,371 132,206,716 plus 1 C2orf32 chr2 68,511,303 68,547,183 minus	NA
DCN chr12 91,539,025 91,576,900 minus	1 MUM1L1 chrX 105,412,298 105,452,949 plus 1 LUM chr12 91,496,406 91,505,608 minus 1 C2orf32 chr2 68,511,303 68,547,183 minus	1 SPARC chr5 151,040,657 151,066,726 minus 1 ZEB2 chr2 145,141,942 145,282,147 minus 1 AEBP1 chr7 44,143,960 44,154,161 plus	NA
GRB7 chr17 37,894,180 37,903,544 plus	1 ERBB2 chr17 37,844,167 37,886,679 plus -1 EFS chr14 23,825,611 23,834,961 minus	1 STAT3 chr17 40,465,342 40,540,586 minus	NA
ORMDL3 chr17 38,077,294 38,083,854 minus	1 ERBB2 chr17 37,844,167 37,886,679 plus 1 CNP chr17 40,118,759 40,129,754 plus 1 PSMC4 chr19 40,477,073 40,487,353 plus	1 BMF chr15 40,380,091 40,401,093 minus 1 FAM131A chr3 184,053,714 184,064,063 plus	NA
PERLD1 chr17 37,827,375 37,853,050 minus	1 ERBB2 chr17 37,844,167 37,886,679 plus 1 BECN1 chr17 40,962,150 40,985,367 minus	-1 CDC25A chr3 48,198,636 48,229,892 minus	NA
ABCF3 chr3 183,903,811 183,911,800 plus	1 ALG3 chr13 183,960,089 183,967,336 minus 1 POLR2H chr3 184,079,506 184,086,384 plus 1 SPEN chr1 16,174,359 16,266,955 plus	NA	Copy_Number_Variation
TMEM41A chr3 185,194,284 185,216,845 minus	1 ALG3 chr13 183,960,089 183,967,336 minus -1 MAGEB6 chrX 26,210,557 26,213,763 plus 1 DNAJC19 chr3 180,701,497 180,707,562 minus	1 PIK3CA chr3 178,865,902 178,957,881 plus 1 FAM131A chr3 184,053,714 184,064,063 plus	Copy_Number_Variation
PFDN4 chr20 52,824,386 52,844,591 plus	1 ATP5E chr20 57,600,522 57,607,437 minus 1 DNAJC19 chr3 180,701,497 180,707,562 minus	1 MED21 chr12 27,175,479 27,219,276 plus	Copy_Number_Variation
PSMA7 chr20 60,711,791 60,718,496 minus	1 ATP5E chr20 57,600,522 57,607,437 minus -1 CROT chr7 86,974,951 87,029,112 plus 1 SLMO2 chr20 57,608,200 57,617,964 minus	-1 TP53 chr17 7,565,097 7,590,863 minus 1 VAPB chr20 56,964,178 57,026,157 plus 1 YTHDF1 chr20 61,826,781 61,847,586 minus	Copy_Number_Variation
VAPB chr20 56,964,178 57,026,157 plus	1 ATP5E chr20 57,600,522 57,607,437 minus 1 PSMA7 chr20 60,711,791 60,718,496 minus 1 MOCS3 chr20 49,575,363 49,577,820 plus	NA	Copy_Number_Variation
STK3 chr8 99,413,631 99,955,055 minus	1 ATP6V1C1 chr8 104,033,248 104,085,285 plus 1 YWHAZ chr8 101,928,753 101,965,623 minus	1 ZNF706 chr8 102,190,106 102,218,421 minus	Copy_Number_Variation
UBR5 chr8 103,264,501 103,425,069 minus	1 ATP6V1C1 chr8 104,033,248 104,085,285 plus 1 YWHAZ chr8 101,928,753 101,965,623 minus 1 SS18L1 chr20 60,718,822 60,757,566 plus	NA	NA
GADD45GIP1 chr19 13,064,972 13,068,050 minus	1 C19orf53 chr19 13,884,982 13,889,587 plus 1 NDUFB7 chr19 14,676,890 14,682,886 minus	1 RAE1 chr20 55,926,066 55,954,267 plus 1 TRMT1 chr19 13,215,714 13,228,381 minus 1 USE1 chr19 17,326,155 17,330,638 plus 1 COPE chr19 19,010,323 19,030,199 minus 1 FARSA chr19 13,033,284 13,044,851 minus	Copy_Number_Variation
CSNK2A1P chr11 11,373,321 11,374,904 minus	1 CSNK2A1 chr20 459,116 524,482 minus 1 TRMT6 chr20 5,917,881 5,931,182 minus 1 FAM35B chr10 46,897,641 46,939,145 plus	1 M6PR chr12 9,092,959 9,102,551 minus	NA
PSMF1 chr20 1,093,906 1,149,022 plus	1 CSNK2A1 chr20 459,116 524,482 minus 1 IDH3B chr20 2,639,041 2,644,865 minus -1 SENP5 chr3 196,594,727 196,661,585 plus	1 MYC chr8 128,747,680 128,753,680 plus 1 SRXN1 chr20 627,259 656,444 minus 1 VPS16 chr20 2,821,349 2,847,378 plus	NA
ZCCHC3 chr20 277,737 280,965 plus	1 CSNK2A1 chr20 459,116 524,482 minus -1 DERL1 chr8 124,025,458 124,054,663 minus -1 SLCO2B1 chr11 74,811,608 74,917,594 plus	1 RAB11FIP4 chr17 29,718,642 29,865,236 plus 1 EFS chr14 23,825,611 23,834,961 minus 1 ZNF133 chr20 18,269,121 18,297,640 plus 1 C20orf72 chr20 17,949,556 17,971,765 plus	NA
C20orf11 chr20 61,569,441 61,579,827 plus	1 OSBPL2 chr20 60,813,580 60,871,269 plus	1 CSTF1 chr20 54,967,427 54,979,582 plus 1 RAE1 chr20 55,926,066 55,954,267 plus 1 MOCS3 chr20 49,575,363 49,577,820 plus 1 YTHDF1 chr20 61,826,781 61,847,586 minus	NA
MOCS3 chr20 49,575,363 49,577,820 plus	1 TCF21 chr6 134,210,259 134,216,691 plus 1 C20orf11 chr20 61,569,441 61,579,827 plus	1 CSTF1 chr20 54,967,427 54,979,582 plus 1 DNAJC16 chr1 15,853,308 15,918,874 plus 1 DCC1 chr8 120,846,181 120,868,250 minus 1 VAPB chr20 56,964,178 57,026,157 plus 1 DPM1 chr20 49,551,404 49,575,092 minus	Copy_Number_Variation
C8orf76 chr8 124,232,196 124,253,638 minus	1 FAM91A1 chr8 124,780,696 124,827,692 plus 1 RNF139 chr8 125,486,979 125,500,859 plus 1 C20orf7 chr20 13,765,596 13,799,067 plus	1 ATAD2 chr8 124,332,090 124,428,590 minus 1 DERL1 chr8 124,025,458 124,054,663 minus 1 YWHAZ chr8 101,928,753 101,965,623 minus -1 ZNF18 chr17 11,880,762 11,900,827 minus	NA
FAM91A1 chr8 124,780,696 124,827,692 plus	1 NDUFB9 chr8 125,551,343 125,580,751 plus -1 BRD4 chr19 15,348,301 15,443,356 minus 1 TRMT12 chr8 125,463,048 125,474,391 plus	-1 BRCA1 chr17 41,196,312 41,322,290 minus 1 ATP6V1C1 chr8 104,033,248 104,085,285 plus -1 TXNDC6 chr3 137,980,279 138,048,728 minus 1 C8orf76 chr8 124,232,196 124,253,638 minus 1 PHF20L1 chr8 133,787,604 133,861,052 plus	Copy_Number_Variation
RNF139 chr8 125,486,979 125,500,859 plus	1 NDUFB9 chr8 125,551,343 125,580,751 plus -1 CCDC130 chr19 13,842,574 13,874,110 plus	-1 OPCML chr11 132,284,871 133,402,414 minus 1 MYC chr8 128,747,680 128,753,680 plus 1 YWHAZ chr8 101,928,753 101,965,623 minus 1 C8orf76 chr8 124,232,196 124,253,638 minus 1 TRMT12 chr8 125,463,048 125,474,391 plus	Copy_Number_Variation
BOP1 chr8 145,486,055 145,515,120 minus	1 HSF1 chr8 145,515,270 145,538,385 plus 1 FARSA chr19 13,033,284 13,044,851 minus	1 ALG3 chr13 183,960,089 183,967,336 minus 1 TIGD5 chr8 144,680,074 144,682,485 plus	Copy_Number_Variation
SCRIB chr8 144,873,090 144,897,549 minus	1 ARID1A chr1 27,022,522 27,108,601 plus 1 HSF1 chr8 145,515,270 145,538,385 plus 1 PTK2 chr8 141,667,999 142,012,315 minus	-1 COX4NB chr16 85,812,230 85,833,148 minus -1 HSBP1 chr16 83,841,448 83,853,342 plus	Copy_Number_Variation
TIGD5 chr8 144,680,074 144,682,485 plus	1 HSF1 chr8 145,515,270 145,538,385 plus 1 NDUFB9 chr8 125,551,343 125,580,751 plus 1 BOP1 chr8 145,486,055 145,515,120 minus	1 PTK2 chr8 141,667,999 142,012,315 minus	Copy_Number_Variation
IDH3B chr20 2,639,041 2,644,865 minus	1 CSNK2A1 chr20 459,116 524,482 minus 1 TRMT6 chr20 5,917,881 5,931,182 minus 1 ASNA1 chr19 12,847,953 12,859,137 plus	1 ITPA chr20 3,189,514 3,204,516 plus 1 PSMF1 chr20 1,093,906 1,149,022 plus 1 FASTKD5 chr20 3,127,165 3,140,543 minus	Copy_Number_Variation
MRPS26 chr20 3,026,591 3,028,900 plus	-1 CD93 chr20 23,059,986 23,066,977 minus 1 VPS16 chr20 2,821,349 2,847,378 plus 1 NXT1 chr20 23,331,373 23,335,414 plus	NA	Copy_Number_Variation
VPS16 chr20 2,821,349 2,847,378 plus	1 ITPA chr20 3,189,514 3,204,516 plus 1 PSMF1 chr20 1,093,906 1,149,022 plus 1 CCDC130 chr19 13,842,574 13,874,110 plus	1 MRPS26 chr20 3,026,591 3,028,900 plus	Copy_Number_Variation
C19orf58 chr19 17,420,337 17,434,107 plus	1 C19orf53 chr19 13,884,982 13,889,587 plus 1 MRPL34 chr19 17,416,477 17,417,652 plus 1 ASNA1 chr19 12,847,953 12,859,137 plus	NA	NA
C19orf62 chr19 17,378,232 17,390,162 plus	1 STX10 chr19 13,254,872 13,261,197 minus 1 GPSN2 chr19 14,640,382 14,676,792 plus	1 MRPL34 chr19 17,416,477 17,417,652 plus 1 USE1 chr19 17,326,155 17,330,638 plus 1 COPE chr19 19,010,323 19,030,199 minus 1 DDX49 chr19 19,030,484 19,039,442 plus	NA
USE1 chr19 17,326,155 17,330,638 plus	1 GADD45GIP1 chr19 13,064,972 13,068,050 minus 1 C19orf62 chr19 17,378,232 17,390,162 plus	NA	Copy_Number_Variation
LOC152217 chr3 196,669,494 196,670,884 plus	1 NCBP2 chr3 196,662,273 196,669,468 minus 1 WDR53 chr13 196,281,056 196,295,545 minus	1 NDUFB9 chr8 125,551,343 125,580,751 plus 1 DNAJC19 chr3 180,701,497 180,707,562 minus	NA
SENP5 chr3 196,594,727 196,661,585 plus	1 NCBP2 chr3 196,662,273 196,669,468 minus 1 WDR53 chr13 196,281,056 196,295,545 minus 1 KLHL24 chr3 183,353,356 183,402,307 plus	-1 PSMF1 chr20 1,093,906 1,149,022 plus 1 EIF2C2 chr8 141,541,264 141,645,718 minus	Copy_Number_Variation
COPE chr19 19,010,323 19,030,199 minus	1 NDUFA13 chr19 19,626,545 19,644,285 plus 1 GADD45GIP1 chr19 13,064,972 13,068,050 minus 1 C19orf62 chr19 17,378,232 17,390,162 plus	1 DDX49 chr19 19,030,484 19,039,442 plus	Copy_Number_Variation
DDX49 chr19 19,030,484 19,039,442 plus	1 NDUFA13 chr19 19,626,545 19,644,285 plus 1 C19orf62 chr19 17,378,232 17,390,162 plus 1 COPE chr19 19,010,323 19,030,199 minus	1 NUDC chr1 27,226,729 27,273,353 plus	Copy_Number_Variation
GPSN2 chr19 14,640,382 14,676,792 plus	1 C19orf53 chr19 13,884,982 13,889,587 plus 1 NDUFB7 chr19 14,676,890 14,682,886 minus 1 CCDC130 chr19 13,842,574 13,874,110 plus	1 ALG3 chr13 183,960,089 183,967,336 minus 1 STX10 chr19 13,254,872 13,261,197 minus 1 FBXO42 chr1 16,573,334 16,678,949 minus 1 C19orf62 chr19 17,378,232 17,390,162 plus 1 ILVBL chr19 15,225,785 15,236,596 minus	NA
ILVBL chr19 15,225,785 15,236,596 minus	1 NDUFB7 chr19 14,676,890 14,682,886 minus 1 GPSN2 chr19 14,640,382 14,676,792 plus	-1 PHACTR2 chr6 143,857,982 144,152,322 plus	Copy_Number_Variation
TRMT12 chr8 125,463,048 125,474,391 plus	1 NDUFB9 chr8 125,551,343 125,580,751 plus 1 RNF139 chr8 125,486,979 125,500,859 plus	1 ATP6V1C1 chr8 104,033,248 104,085,285 plus -1 DKFZP434B0335 chr7 97,843,936 97,881,563 minus 1 RAD21 chr8 117,858,173 117,887,105 minus 1 FAM91A1 chr8 124,780,696 124,827,692 plus	Copy_Number_Variation
SS18L1 chr20 60,718,822 60,757,566 plus	1 OSBPL2 chr20 60,813,580 60,871,269 plus 1 YTHDF1 chr20 61,826,781 61,847,586 minus 1 PRPF4B chr6 4,021,501 4,065,217 plus	1 UBR5 chr8 103,264,501 103,425,069 minus	Copy_Number_Variation
YTHDF1 chr20 61,826,781 61,847,586 minus	1 TRMT6 chr20 5,917,881 5,931,182 minus 1 PSMA7 chr20 60,711,791 60,718,496 minus 1 C20orf11 chr20 61,569,441 61,579,827 plus	1 SS18L1 chr20 60,718,822 60,757,566 plus	Copy_Number_Variation
DNAJC19 chr3 180,701,497 180,707,562 minus	1 POLR2H chr3 184,079,506 184,086,384 plus 1 LOC152217 chr3 196,669,494 196,670,884 plus	1 KLHL24 chr3 183,353,356 183,402,307 plus 1 ZNF639 chr3 179,040,779 179,053,323 plus 1 TMEM41A chr3 185,194,284 185,216,845 minus 1 PFDN4 chr20 52,824,386 52,844,591 plus 1 MRPL47 chr3 179,306,073 179,322,442 minus	NA
FAM131A chr3 184,053,714 184,064,063 plus	1 POLR2H chr3 184,079,506 184,086,384 plus 1 ORMDL3 chr17 38,077,294 38,083,854 minus 1 TMEM41A chr3 185,194,284 185,216,845 minus	-1 RIMBP2 chr12 130,880,681 131,200,826 minus	Copy_Number_Variation
MRPL47 chr3 179,306,073 179,322,442 minus	1 WDR53 chr13 196,281,056 196,295,545 minus 1 UBE2C chr20 44,441,215 44,445,596 plus 1 DNAJC19 chr3 180,701,497 180,707,562 minus	1 EIF5A2 chr3 170,606,204 170,626,482 minus 1 MFN1 chr3 179,065,480 179,112,719 plus 1 C20orf7 chr20 13,765,596 13,799,067 plus	Copy_Number_Variation
EIF2C2 chr8 141,541,264 141,645,718 minus	1 DERL1 chr8 124,025,458 124,054,663 minus 1 PTK2 chr8 141,667,999 142,012,315 minus 1 SENP5 chr3 196,594,727 196,661,585 plus	-1 PIK3R1 chr5 67,511,548 67,597,649 plus 1 RSC1A1 chr1 15,986,364 15,988,217 plus 1 PVRL4 chr1 161,040,781 161,059,389 minus -1 CROT chr7 86,974,951 87,029,112 plus	NA
PHF20L1 chr8 133,787,604 133,861,052 plus	1 PTK2 chr8 141,667,999 142,012,315 minus 1 RAD21 chr8 117,858,173 117,887,105 minus 1 FAM91A1 chr8 124,780,696 124,827,692 plus	-1 DULLARD chr17 7,146,906 7,155,810 minus	Copy_Number_Variation
DPM1 chr20 49,551,404 49,575,092 minus	1 RAE1 chr20 55,926,066 55,954,267 plus 1 MOCS3 chr20 49,575,363 49,577,820 plus	1 AURKA chr20 54,944,445 54,967,393 minus 1 TRMT6 chr20 5,917,881 5,931,182 minus 1 MRPS23 chr17 55,916,842 55,927,417 minus 1 TOP2A chr17 38,544,768 38,574,202 minus 1 DEPDC7 chr11 33,037,410 33,055,128 plus 1 SHKBP1 chr19 41,082,757 41,097,305 plus 1 SLMO2 chr20 57,608,200 57,617,964 minus 1 MUTED chr6 8,013,800 8,102,828 plus	Copy_Number_Variation
SLMO2 chr20 57,608,200 57,617,964 minus	1 CSTF1 chr20 54,967,427 54,979,582 plus -1 SPEN chr1 16,174,359 16,266,955 plus 1 DPM1 chr20 49,551,404 49,575,092 minus	1 ATP5E chr20 57,600,522 57,607,437 minus -1 TOM1L2 chr17 17,746,822 17,875,784 minus 1 PSMA7 chr20 60,711,791 60,718,496 minus	NA
MUTED chr6 8,013,800 8,102,828 plus	1 RIOK1 chr6 7,389,729 7,418,270 plus -1 TRMT1 chr19 13,215,714 13,228,381 minus 1 DPM1 chr20 49,551,404 49,575,092 minus	1 PAK1IP1 chr6 10,694,928 10,710,015 plus 1 PRPF4B chr6 4,021,501 4,065,217 plus	NA
PAK1IP1 chr6 10,694,928 10,710,015 plus	1 NCBP2 chr3 196,662,273 196,669,468 minus 1 RIOK1 chr6 7,389,729 7,418,270 plus 1 MUTED chr6 8,013,800 8,102,828 plus	NA	NA
PRPF4B chr6 4,021,501 4,065,217 plus	1 RIOK1 chr6 7,389,729 7,418,270 plus -1 BTBD14B chr19 13,228,917 13,251,959 plus 1 MUTED chr6 8,013,800 8,102,828 plus	1 PIK3CA chr3 178,865,902 178,957,881 plus 1 ATAD1 chr10 89,511,269 89,601,100 minus 1 SS18L1 chr20 60,718,822 60,757,566 plus	NA
C20orf7 chr20 13,765,596 13,799,067 plus	1 MRPL34 chr19 17,416,477 17,417,652 plus 1 MRPL47 chr3 179,306,073 179,322,442 minus 1 POLR3F chr20 18,447,771 18,465,287 plus	1 SNRPB2 chr20 16,710,606 16,722,421 plus 1 FGFR1OP2 chr12 27,091,305 27,119,583 plus 1 C8orf76 chr8 124,232,196 124,253,638 minus 1 NXT1 chr20 23,331,373 23,335,414 plus	NA
NXT1 chr20 23,331,373 23,335,414 plus	1 SNRPB2 chr20 16,710,606 16,722,421 plus 1 C20orf7 chr20 13,765,596 13,799,067 plus	1 COX4NB chr16 85,812,230 85,833,148 minus 1 MRPS26 chr20 3,026,591 3,028,900 plus	Copy_Number_Variation
ZNF133 chr20 18,269,121 18,297,640 plus	1 SNRPB2 chr20 16,710,606 16,722,421 plus 1 TRMT6 chr20 5,917,881 5,931,182 minus 1 ZCCHC3 chr20 277,737 280,965 plus	NA	Copy_Number_Variation
C20orf72 chr20 17,949,556 17,971,765 plus	1 ZCCHC3 chr20 277,737 280,965 plus 1 POLR3F chr20 18,447,771 18,465,287 plus	1 RIOK1 chr6 7,389,729 7,418,270 plus 1 SNX5 chr20 17,922,241 17,949,623 minus 1 FAM35B chr10 46,897,641 46,939,145 plus 1 MTBP chr8 121,457,640 121,554,373 plus	NA
CRNKL1 chr20 20,015,012 20,036,690 minus	1 ATP6V1C1 chr8 104,033,248 104,085,285 plus 1 TRMT6 chr20 5,917,881 5,931,182 minus	1 RIOK1 chr6 7,389,729 7,418,270 plus 1 POLR3F chr20 18,447,771 18,465,287 plus	NA
POLR3F chr20 18,447,771 18,465,287 plus	1 CRNKL1 chr20 20,015,012 20,036,690 minus 1 C20orf30 chr20 5,028,484 5,041,733 minus	1 C20orf7 chr20 13,765,596 13,799,067 plus 1 C20orf72 chr20 17,949,556 17,971,765 plus	Copy_Number_Variation
TBC1D20 chr20 416,124 443,197 minus	-1 MYC chr8 128,747,680 128,753,680 plus 1 CSNK2A1 chr20 459,116 524,482 minus 1 RSC1A1 chr1 15,986,364 15,988,217 plus	1 ITPA chr20 3,189,514 3,204,516 plus 1 SRXN1 chr20 627,259 656,444 minus	NA
ASNA1 chr19 12,847,953 12,859,137 plus	1 NDUFB7 chr19 14,676,890 14,682,886 minus 1 STX10 chr19 13,254,872 13,261,197 minus 1 MRPS23 chr17 55,916,842 55,927,417 minus	1 EIF5A chr17 7,210,318 7,215,782 plus -1 JARID1A chr12 389,223 498,620 minus 1 IDH3B chr20 2,639,041 2,644,865 minus 1 C19orf58 chr19 17,420,337 17,434,107 plus	Copy_Number_Variation
FARSA chr19 13,033,284 13,044,851 minus	1 C19orf53 chr19 13,884,982 13,889,587 plus 1 GADD45GIP1 chr19 13,064,972 13,068,050 minus	1 TRMT1 chr19 13,215,714 13,228,381 minus -1 ZNF624 chr17 16,524,048 16,557,170 minus 1 BOP1 chr8 145,486,055 145,515,120 minus 1 GCDH chr19 13,001,840 13,025,021 plus	Copy_Number_Variation
GCDH chr19 13,001,840 13,025,021 plus	-1 PDGFRA chr4 55,095,264 55,164,414 plus 1 FARSA chr19 13,033,284 13,044,851 minus	1 STX10 chr19 13,254,872 13,261,197 minus	Copy_Number_Variation
CCDC130 chr19 13,842,574 13,874,110 plus	1 C19orf53 chr19 13,884,982 13,889,587 plus 1 TRMT1 chr19 13,215,714 13,228,381 minus	1 CASP9 chr1 15,817,327 15,853,029 minus 1 STX10 chr19 13,254,872 13,261,197 minus 1 BRD4 chr19 15,348,301 15,443,356 minus -1 RNF139 chr8 125,486,979 125,500,859 plus 1 VPS16 chr20 2,821,349 2,847,378 plus 1 GPSN2 chr19 14,640,382 14,676,792 plus	Copy_Number_Variation
C20orf30 chr20 5,028,484 5,041,733 minus	1 TRMT6 chr20 5,917,881 5,931,182 minus -1 BRD4 chr19 15,348,301 15,443,356 minus	1 POLR3F chr20 18,447,771 18,465,287 plus	NA
FASTKD5 chr20 3,127,165 3,140,543 minus	1 TRMT6 chr20 5,917,881 5,931,182 minus 1 IDH3B chr20 2,639,041 2,644,865 minus 1 PANK2 chr20 3,869,486 3,907,605 plus	NA	Copy_Number_Variation
PANK2 chr20 3,869,486 3,907,605 plus	1 CSNK2A1 chr20 459,116 524,482 minus 1 TRMT6 chr20 5,917,881 5,931,182 minus	1 FASTKD5 chr20 3,127,165 3,140,543 minus	Copy_Number_Variation
ZNF706 chr8 102,190,106 102,218,421 minus	1 YWHAZ chr8 101,928,753 101,965,623 minus 1 STK3 chr8 99,413,631 99,955,055 minus	1 PROM2 chr2 95,940,201 95,957,056 plus 1 RAD21 chr8 117,858,173 117,887,105 minus	Copy_Number_Variation
CCNE1 chr19 30,302,805 30,315,219 plus	1 CDKN2A chr9 21,967,751 21,995,300 minus 1 DNAJC16 chr1 15,853,308 15,918,874 plus 1 UBE2C chr20 44,441,215 44,445,596 plus	NA	NA
CDKN2B chr9 22,002,902 22,009,362 minus	1 CDKN2A chr9 21,967,751 21,995,300 minus 1 PHACTR2 chr6 143,857,982 144,152,322 plus 1 PVRL4 chr1 161,040,781 161,059,389 minus	1 SHKBP1 chr19 41,082,757 41,097,305 plus	NA
AEBP1 chr7 44,143,960 44,154,161 plus	1 COL5A1 chr9 137,533,620 137,736,689 plus 1 DCN chr12 91,539,025 91,576,900 minus	1 THY1 chr11 119,288,090 119,295,695 minus 1 SNED1 chr2 241,938,255 242,034,983 plus 1 CNP chr17 40,118,759 40,129,754 plus	NA
TIMP3 chr22 33,196,802 33,259,030 plus	1 THY1 chr11 119,288,090 119,295,695 minus 1 COL5A2 chr2 189,896,622 190,044,605 minus 1 SNED1 chr2 241,938,255 242,034,983 plus	1 FGF1 chr5 141,971,743 142,077,635 minus	NA
