# Supplementary material for: Integrative network analysis of TCGA data for ovarian cancer
Source: BMC Syst Biol. 2014 Dec 31;8:1338. doi: 10.1186/s12918-014-0136-9 (PMC4331442; doi:10.1186/s12918-014-0136-9)
Supplement: Additional file 2 — Table S2. Genes in each of the four clusters. [file 12918_2014_136_MOESM2_ESM.xlsx]

## Sheet: Sheet1
This table contains detailed information of the predicted causal network induced by ovarian cancer survival.
gene chromosome start end strand	caused_by	cause	Promoter_metylation_CNV_somatic_mutation
survival(good/bad)	1 GALNT10 chr5 153,570,290 153,800,544 plus -1 PSG11 chr19 43,406,240 43,530,664 minus	NA	NA
AK7 chr14 96,858,448 96,955,764 plus	1 LOC136288 chr17 48,075,108 48,100,901 plus -1 ECM1 chr1 150,480,487 150,486,265 plus	NA	NA
GALNT10 chr5 153,570,290 153,800,544 plus	1 ITGA5 chr12 54,789,045 54,813,244 minus 1 RUNX1 chr21 36,160,098 37,357,047 minus	survival(good/bad)	NA
PSG11 chr19 43,406,240 43,530,664 minus	1 C10orf96 chr10 118,083,940 118,139,541 plus 1 TDH chr8 11,197,146 11,225,961 plus	survival(good/bad)	NA
RNASE3 chr14 21,359,558 21,360,507 plus	1 RNASE2 chr14 21,423,611 21,424,595 plus 1 NPY5R chr4 164,265,091 164,273,086 plus	NA	NA
C2orf39 chr2 26,624,784 26,679,579 plus	-1 ALPK2 chr18 56,148,479 56,296,189 minus -1 HOM-TES-103 chr12 6,647,541 6,665,249 minus	1 CCDC19 chr1 159,842,154 159,869,953 minus 1 WDR38 chr9 127,615,755 127,620,160 plus 1 C1orf192 chr1 161,334,521 161,337,664 minus 1 CCDC37 chr3 126,113,782 126,155,399 plus 1 ZMYND10 chr3 50,378,537 50,384,283 minus	NA
CCDC19 chr1 159,842,154 159,869,953 minus	1 C2orf39 chr2 26,624,784 26,679,579 plus 1 RSHL3 chr6 116,937,642 116,954,148 plus	1 LOC136288 chr17 48,075,108 48,100,901 plus	NA
LOC136288 chr17 48,075,108 48,100,901 plus	1 CCDC19 chr1 159,842,154 159,869,953 minus 1 WDR38 chr9 127,615,755 127,620,160 plus	1 AK7 chr14 96,858,448 96,955,764 plus 1 TEKT1 chr17 6,692,452 6,735,080 minus	NA
WDR38 chr9 127,615,755 127,620,160 plus	1 C2orf39 chr2 26,624,784 26,679,579 plus 1 ZMYND10 chr3 50,378,537 50,384,283 minus	1 LOC136288 chr17 48,075,108 48,100,901 plus	NA
GJB2 chr13 20,761,602 20,767,114 minus	-1 CCDC83 chr11 85,566,144 85,631,064 plus	1 FAP chr2 163,027,194 163,101,661 minus	NA
ITGA5 chr12 54,789,045 54,813,244 minus	1 ADAMTS2 chr5 178,537,852 178,772,431 minus 1 SPHK1 chr17 74,372,665 74,383,941 plus	1 GALNT10 chr5 153,570,290 153,800,544 plus 1 ALPK2 chr18 56,148,479 56,296,189 minus 1 C21orf96 chr21 36,410,222 36,411,723 minus	NA
MMP2 chr16 55,423,612 55,540,603 plus	1 VCAN chr5 82,767,284 82,878,122 plus 1 ADAMTS2 chr5 178,537,852 178,772,431 minus	1 AEBP1 chr7 44,143,960 44,154,161 plus	NA
RUNX1 chr21 36,160,098 37,357,047 minus	1 C21orf96 chr21 36,410,222 36,411,723 minus 1 COL8A1 chr3 99,357,319 99,518,070 plus	1 GALNT10 chr5 153,570,290 153,800,544 plus	NA
C10orf96 chr10 118,083,940 118,139,541 plus	1 UTY chrY 15,360,259 15,592,553 minus 1 SLC17A2 chr6 25,912,982 25,930,946 minus	1 PSG11 chr19 43,406,240 43,530,664 minus 1 GYPA chr4 145,030,456 145,061,904 minus 1 USP9Y chrY 14,813,160 14,972,768 plus	NA
HOTAIR chr12 54,356,092 54,368,740 minus	NA	1 HOXC10 chr12 54,378,849 54,384,063 plus 1 LCT chr2 136,545,410 136,594,750 minus 1 SLC2A2 chr3 170,714,137 170,744,768 minus	NA
HTR5A chr17 154,862,034 154,877,459 plus	1 PEX5L chr3 179,512,746 179,754,841 minus 1 PSG8 chr19 43,256,838 43,269,848 minus	NA	NA
TDH chr8 11,197,146 11,225,961 plus	1 SLC2A2 chr3 170,714,137 170,744,768 minus 1 CCDC63 chr12 111,284,573 111,345,339 plus	1 PSG11 chr19 43,406,240 43,530,664 minus -1 COL5A1 chr9 137,533,620 137,736,689 plus 1 HOXA11 chr7 27,220,776 27,224,842 minus	NA
LILRA1 chr19 55,105,047 55,113,555 plus	1 LAT2 chr7 73,613,982 73,644,164 plus 1 SIGLEC9 chr19 51,628,165 51,639,520 plus	1 RNASE2 chr14 21,423,611 21,424,595 plus 1 OLR1 chr12 10,310,899 10,324,790 minus	NA
MS4A4A chr11 60,048,014 60,076,445 plus	1 LAIR1 chr19 54,865,235 54,882,165 minus 1 SRGN chr10 70,847,828 70,864,567 plus	NA	NA
RNASE2 chr14 21,423,611 21,424,595 plus	1 LILRA1 chr19 55,105,047 55,113,555 plus 1 SRGN chr10 70,847,828 70,864,567 plus	1 RNASE3 chr14 21,359,558 21,360,507 plus 1 RGS18 chr1 192,127,587 192,154,945 plus	NA
SIGLEC7 chr19 51,645,558 51,656,783 plus	-1 MBL2 chr10 54,525,140 54,531,460 minus 1 LAPTM5 chr1 31,205,315 31,230,683 minus	1 SRGN chr10 70,847,828 70,864,567 plus	NA
C1orf192 chr1 161,334,521 161,337,664 minus	1 C2orf39 chr2 26,624,784 26,679,579 plus 1 CCDC37 chr3 126,113,782 126,155,399 plus	1 FLJ23049 chr3 166,958,075 167,099,134 minus 1 TEKT1 chr17 6,692,452 6,735,080 minus	NA
CCDC37 chr3 126,113,782 126,155,399 plus	1 C2orf39 chr2 26,624,784 26,679,579 plus -1 LAPTM5 chr1 31,205,315 31,230,683 minus	1 C1orf192 chr1 161,334,521 161,337,664 minus 1 FLJ23049 chr3 166,958,075 167,099,134 minus 1 RSHL3 chr6 116,937,642 116,954,148 plus	NA
FLJ23049 chr3 166,958,075 167,099,134 minus	1 C1orf192 chr1 161,334,521 161,337,664 minus 1 CCDC37 chr3 126,113,782 126,155,399 plus	1 RSHL3 chr6 116,937,642 116,954,148 plus	NA
RSHL3 chr6 116,937,642 116,954,148 plus	1 CCDC37 chr3 126,113,782 126,155,399 plus 1 FLJ23049 chr3 166,958,075 167,099,134 minus	1 CCDC19 chr1 159,842,154 159,869,953 minus 1 CXorf41 chrX 106,449,862 106,487,473 plus 1 ZMYND10 chr3 50,378,537 50,384,283 minus	NA
TEKT1 chr17 6,692,452 6,735,080 minus	1 LOC136288 chr17 48,075,108 48,100,901 plus 1 C1orf192 chr1 161,334,521 161,337,664 minus	1 CXorf41 chrX 106,449,862 106,487,473 plus	NA
CXorf41 chrX 106,449,862 106,487,473 plus	1 RSHL3 chr6 116,937,642 116,954,148 plus 1 TEKT1 chr17 6,692,452 6,735,080 minus	NA	NA
ZMYND10 chr3 50,378,537 50,384,283 minus	1 C2orf39 chr2 26,624,784 26,679,579 plus 1 RSHL3 chr6 116,937,642 116,954,148 plus	1 WDR38 chr9 127,615,755 127,620,160 plus	NA
FAP chr2 163,027,194 163,101,661 minus	1 GJB2 chr13 20,761,602 20,767,114 minus	1 THBS2 chr6 169,615,875 169,654,139 minus 1 VCAN chr5 82,767,284 82,878,122 plus 1 LUM chr12 91,496,406 91,505,608 minus 1 ANTXR1 chr2 69,240,276 69,476,459 plus 1 CD53 chr1 111,413,821 111,442,558 plus	NA
INHBA chr7 41,724,712 41,742,706 minus	1 THBS2 chr6 169,615,875 169,654,139 minus 1 COL5A1 chr9 137,533,620 137,736,689 plus	1 SPHK1 chr17 74,372,665 74,383,941 plus 1 C21orf96 chr21 36,410,222 36,411,723 minus 1 COL8A1 chr3 99,357,319 99,518,070 plus	NA
THBS2 chr6 169,615,875 169,654,139 minus	1 FAP chr2 163,027,194 163,101,661 minus 1 AEBP1 chr7 44,143,960 44,154,161 plus	1 INHBA chr7 41,724,712 41,742,706 minus 1 ALPK2 chr18 56,148,479 56,296,189 minus 1 LUM chr12 91,496,406 91,505,608 minus 1 COL8A1 chr3 99,357,319 99,518,070 plus	NA
VCAN chr5 82,767,284 82,878,122 plus	1 FAP chr2 163,027,194 163,101,661 minus	1 MMP2 chr16 55,423,612 55,540,603 plus 1 COL5A1 chr9 137,533,620 137,736,689 plus	NA
ADAMTS2 chr5 178,537,852 178,772,431 minus	1 COL5A1 chr9 137,533,620 137,736,689 plus 1 SLC2A2 chr3 170,714,137 170,744,768 minus	1 ITGA5 chr12 54,789,045 54,813,244 minus 1 MMP2 chr16 55,423,612 55,540,603 plus 1 SPHK1 chr17 74,372,665 74,383,941 plus	NA
ALPK2 chr18 56,148,479 56,296,189 minus	NA	-1 C2orf39 chr2 26,624,784 26,679,579 plus 1 ECM1 chr1 150,480,487 150,486,265 plus	Promoter_methylation
ECM1 chr1 150,480,487 150,486,265 plus	1 ALPK2 chr18 56,148,479 56,296,189 minus 1 SPHK1 chr17 74,372,665 74,383,941 plus	-1 AK7 chr14 96,858,448 96,955,764 plus	NA
SPHK1 chr17 74,372,665 74,383,941 plus	1 INHBA chr7 41,724,712 41,742,706 minus 1 ADAMTS2 chr5 178,537,852 178,772,431 minus	1 ITGA5 chr12 54,789,045 54,813,244 minus 1 ECM1 chr1 150,480,487 150,486,265 plus	NA
AEBP1 chr7 44,143,960 44,154,161 plus	1 MMP2 chr16 55,423,612 55,540,603 plus 1 COL5A1 chr9 137,533,620 137,736,689 plus	1 THBS2 chr6 169,615,875 169,654,139 minus 1 ANTXR1 chr2 69,240,276 69,476,459 plus 1 HOM-TES-103 chr12 6,647,541 6,665,249 minus	NA
COL5A1 chr9 137,533,620 137,736,689 plus	-1 TDH chr8 11,197,146 11,225,961 plus 1 VCAN chr5 82,767,284 82,878,122 plus	1 INHBA chr7 41,724,712 41,742,706 minus 1 ADAMTS2 chr5 178,537,852 178,772,431 minus 1 AEBP1 chr7 44,143,960 44,154,161 plus	NA
LUM chr12 91,496,406 91,505,608 minus	1 FAP chr2 163,027,194 163,101,661 minus 1 THBS2 chr6 169,615,875 169,654,139 minus	NA	NA
ANTXR1 chr2 69,240,276 69,476,459 plus	1 FAP chr2 163,027,194 163,101,661 minus 1 AEBP1 chr7 44,143,960 44,154,161 plus	NA	NA
C21orf96 chr21 36,410,222 36,411,723 minus	1 ITGA5 chr12 54,789,045 54,813,244 minus 1 INHBA chr7 41,724,712 41,742,706 minus	1 RUNX1 chr21 36,160,098 37,357,047 minus 1 HOM-TES-103 chr12 6,647,541 6,665,249 minus	NA
COL8A1 chr3 99,357,319 99,518,070 plus	1 INHBA chr7 41,724,712 41,742,706 minus 1 THBS2 chr6 169,615,875 169,654,139 minus	1 RUNX1 chr21 36,160,098 37,357,047 minus	NA
HOM-TES-103 chr12 6,647,541 6,665,249 minus	1 AEBP1 chr7 44,143,960 44,154,161 plus 1 C21orf96 chr21 36,410,222 36,411,723 minus	-1 C2orf39 chr2 26,624,784 26,679,579 plus 1 LAT2 chr7 73,613,982 73,644,164 plus	NA
CCDC83 chr11 85,566,144 85,631,064 plus	1 USP9Y chrY 14,813,160 14,972,768 plus 1 SLC2A2 chr3 170,714,137 170,744,768 minus	-1 GJB2 chr13 20,761,602 20,767,114 minus	NA
GYPA chr4 145,030,456 145,061,904 minus	1 C10orf96 chr10 118,083,940 118,139,541 plus 1 MBL2 chr10 54,525,140 54,531,460 minus	1 USP9Y chrY 14,813,160 14,972,768 plus	NA
USP9Y chrY 14,813,160 14,972,768 plus	1 C10orf96 chr10 118,083,940 118,139,541 plus 1 GYPA chr4 145,030,456 145,061,904 minus	1 CCDC83 chr11 85,566,144 85,631,064 plus 1 HOXA11 chr7 27,220,776 27,224,842 minus 1 LAT2 chr7 73,613,982 73,644,164 plus	NA
UTY chrY 15,360,259 15,592,553 minus	1 MBL2 chr10 54,525,140 54,531,460 minus	1 C10orf96 chr10 118,083,940 118,139,541 plus	NA
HOXC10 chr12 54,378,849 54,384,063 plus	1 HOTAIR chr12 54,356,092 54,368,740 minus 1 SLC17A2 chr6 25,912,982 25,930,946 minus	NA	NA
LCT chr2 136,545,410 136,594,750 minus	1 HOTAIR chr12 54,356,092 54,368,740 minus	1 NPY5R chr4 164,265,091 164,273,086 plus 1 SLC2A2 chr3 170,714,137 170,744,768 minus 1 PEX5L chr3 179,512,746 179,754,841 minus 1 PSG8 chr19 43,256,838 43,269,848 minus 1 SLC17A2 chr6 25,912,982 25,930,946 minus	NA
NPY5R chr4 164,265,091 164,273,086 plus	1 LCT chr2 136,545,410 136,594,750 minus 1 SLC2A2 chr3 170,714,137 170,744,768 minus	1 RNASE3 chr14 21,359,558 21,360,507 plus	NA
SLC2A2 chr3 170,714,137 170,744,768 minus	1 HOTAIR chr12 54,356,092 54,368,740 minus 1 LCT chr2 136,545,410 136,594,750 minus	1 TDH chr8 11,197,146 11,225,961 plus 1 ADAMTS2 chr5 178,537,852 178,772,431 minus 1 CCDC83 chr11 85,566,144 85,631,064 plus 1 NPY5R chr4 164,265,091 164,273,086 plus 1 MBL2 chr10 54,525,140 54,531,460 minus 1 SLC17A2 chr6 25,912,982 25,930,946 minus	NA
MBL2 chr10 54,525,140 54,531,460 minus	1 SLC2A2 chr3 170,714,137 170,744,768 minus 1 CCDC63 chr12 111,284,573 111,345,339 plus	-1 SIGLEC7 chr19 51,645,558 51,656,783 plus 1 GYPA chr4 145,030,456 145,061,904 minus 1 UTY chrY 15,360,259 15,592,553 minus 1 PEX5L chr3 179,512,746 179,754,841 minus	NA
PEX5L chr3 179,512,746 179,754,841 minus	1 LCT chr2 136,545,410 136,594,750 minus 1 MBL2 chr10 54,525,140 54,531,460 minus	1 HTR5A chr17 154,862,034 154,877,459 plus -1 SIGLEC9 chr19 51,628,165 51,639,520 plus	NA
PSG8 chr19 43,256,838 43,269,848 minus	1 LCT chr2 136,545,410 136,594,750 minus 1 SLC17A2 chr6 25,912,982 25,930,946 minus	1 HTR5A chr17 154,862,034 154,877,459 plus 1 CCDC63 chr12 111,284,573 111,345,339 plus	NA
SLC17A2 chr6 25,912,982 25,930,946 minus	1 LCT chr2 136,545,410 136,594,750 minus 1 SLC2A2 chr3 170,714,137 170,744,768 minus	1 C10orf96 chr10 118,083,940 118,139,541 plus 1 HOXC10 chr12 54,378,849 54,384,063 plus 1 PSG8 chr19 43,256,838 43,269,848 minus 1 CCDC63 chr12 111,284,573 111,345,339 plus	NA
CCDC63 chr12 111,284,573 111,345,339 plus	1 PSG8 chr19 43,256,838 43,269,848 minus 1 SLC17A2 chr6 25,912,982 25,930,946 minus	1 TDH chr8 11,197,146 11,225,961 plus 1 MBL2 chr10 54,525,140 54,531,460 minus	NA
HOXA11 chr7 27,220,776 27,224,842 minus	1 TDH chr8 11,197,146 11,225,961 plus 1 USP9Y chrY 14,813,160 14,972,768 plus	NA	NA
ABI3 chr17 47,287,589 47,300,587 plus	1 LAT2 chr7 73,613,982 73,644,164 plus 1 SIGLEC9 chr19 51,628,165 51,639,520 plus	NA	NA
LAT2 chr7 73,613,982 73,644,164 plus	1 HOM-TES-103 chr12 6,647,541 6,665,249 minus 1 USP9Y chrY 14,813,160 14,972,768 plus	1 LILRA1 chr19 55,105,047 55,113,555 plus 1 ABI3 chr17 47,287,589 47,300,587 plus 1 CD53 chr1 111,413,821 111,442,558 plus	NA
OLR1 chr12 10,310,899 10,324,790 minus	1 LILRA1 chr19 55,105,047 55,113,555 plus 1 RGS18 chr1 192,127,587 192,154,945 plus	NA	NA
SIGLEC9 chr19 51,628,165 51,639,520 plus	-1 PEX5L chr3 179,512,746 179,754,841 minus 1 LAPTM5 chr1 31,205,315 31,230,683 minus	1 LILRA1 chr19 55,105,047 55,113,555 plus 1 ABI3 chr17 47,287,589 47,300,587 plus	NA
CD53 chr1 111,413,821 111,442,558 plus	1 FAP chr2 163,027,194 163,101,661 minus 1 LAT2 chr7 73,613,982 73,644,164 plus	1 SAMSN1 chr21 15,857,549 15,955,723 minus 1 SRGN chr10 70,847,828 70,864,567 plus 1 RGS18 chr1 192,127,587 192,154,945 plus 1 LAPTM5 chr1 31,205,315 31,230,683 minus	NA
LAIR1 chr19 54,865,235 54,882,165 minus	1 SRGN chr10 70,847,828 70,864,567 plus 1 LAPTM5 chr1 31,205,315 31,230,683 minus	1 MS4A4A chr11 60,048,014 60,076,445 plus	NA
SAMSN1 chr21 15,857,549 15,955,723 minus	1 CD53 chr1 111,413,821 111,442,558 plus 1 RGS18 chr1 192,127,587 192,154,945 plus	NA	NA
SRGN chr10 70,847,828 70,864,567 plus	1 SIGLEC7 chr19 51,645,558 51,656,783 plus 1 CD53 chr1 111,413,821 111,442,558 plus	1 MS4A4A chr11 60,048,014 60,076,445 plus 1 RNASE2 chr14 21,423,611 21,424,595 plus 1 LAIR1 chr19 54,865,235 54,882,165 minus	NA
RGS18 chr1 192,127,587 192,154,945 plus	1 RNASE2 chr14 21,423,611 21,424,595 plus 1 CD53 chr1 111,413,821 111,442,558 plus	1 OLR1 chr12 10,310,899 10,324,790 minus 1 SAMSN1 chr21 15,857,549 15,955,723 minus	NA
LAPTM5 chr1 31,205,315 31,230,683 minus	NA	1 SIGLEC7 chr19 51,645,558 51,656,783 plus -1 CCDC37 chr3 126,113,782 126,155,399 plus 1 SIGLEC9 chr19 51,628,165 51,639,520 plus 1 LAIR1 chr19 54,865,235 54,882,165 minus	Promoter_methylation
