# Supplementary material for: Integrative network analysis of TCGA data for ovarian cancer
Source: BMC Syst Biol. 2014 Dec 31;8:1338. doi: 10.1186/s12918-014-0136-9 (PMC4331442; doi:10.1186/s12918-014-0136-9)
Supplement: Additional file 3 — Table S3. Detailed information about the survival-centric network in Figure 9, including upstream (parent) and downstream (child) gene names for each gene in the network, gene locations (chromosome, strand, start and end positions), activation (represented by 1) or suppression (represented by -1) between two genes, affected by genetic/epigenetic changes or not. [file 12918_2014_136_MOESM3_ESM.xlsx]

## Sheet: Sheet1
Cluster 1
CCNE1 CDC25A AURKA ATAD2 NCAPH TOP2A ASPM C13orf3 DIAPH3 E2F8 MELK CDCA3 KIF4A TPX2 UBE2C DCC1 MTBP BRCA2
Cluster 2
DAB2 SPARC FGF1 PDGFRA FLI1 SLCO2B1 ZEB2 COL3A1 COL5A1 COL5A2 DEPDC7 IGFL2 HNT INHBA LUM CD93 EDG1 LDB2 C2orf32 CDH11 DCN AEBP1 TIMP3
Cluster 3
C19orf53 MRPL34 NDUFA13 NDUFB7 STX10 TRMT1 BRD4 BTBD14B GADD45GIP1 C19orf58 C19orf62 USE1 COPE DDX49 GPSN2 ILVBL ASNA1 FARSA GCDH CCDC130
Cluster 4
PTEN DLEC1 DIRAS3 PEG3 MAGEC1 RIMBP2 EIF5A2
STAT3 ERG ATP6V1C1 YWHAZ THY1 ITM2B SLCO2B1
CCDC37 TXNDC6 PHACTR2 MUM1L1 PRSS35 TCF21 FOXL2
GATA4 STAR ZNF624 EPDR1 FAM19A5 SNED1 TCP11L1
CNP EDG1 STK3 ZNF706 CDKN2B RB1 TP53
NF1 TMPRSS2 CASP9 PLAGL1 WWOX RPS6KA2 BRCA1
ARID1A OPCML MAP2K4 MYC PIK3CA NOTCH3 ETV6
EGFR AKT2 KRAS RAB25 PIK3R1 ERBB2 ALG3
ATP5E CSNK2A1 CSTF1 DERL1 HSF1 ITPA NCBP2
NDUFB9 OSBPL2 POLR2H PTK2 RAE1 RIOK1 SNRPB2
SNX5 SRXN1 TRMT6 WDR53 CDKN2A FNDC3A SUCLA2
ATAD1 C10orf59 FAM35B WDR63 DULLARD EIF5A NFKB2
GOSR1 RAB11FIP4 SUZ12 AGR2 ATP2C2 KLHL13 DNAJC16
FBXO42 RSC1A1 EFS LOC339483 COX4NB HSBP1 MPHOSPH6
DKFZP434B0335 MRPS23 TOM1L2 NBR2 NUDC PUM1 SPEN
ULK2 ZNF18 FAM9B MAGEB6 MAGEC2 BMF IMPDH2
LONRF2 KLHL24 MFN1 ZNF639 PLAGL2 BECN1 FAM134C
ADIPOR2 JARID1A M6PR DLG5 FAM129A YY1AP1 ADCK4
PSMC4 SHKBP1 FGFR1OP2 KIAA0528 MED21 ERBB3 PROM2
PVRL4 CROT PKP2 ZAK RAD21 GRB7 ORMDL3
PERLD1 ABCF3 TMEM41A PFDN4 PSMA7 VAPB UBR5
CSNK2A1P PSMF1 ZCCHC3 C20orf11 MOCS3 C8orf76 FAM91A1
RNF139 BOP1 SCRIB TIGD5 IDH3B MRPS26 VPS16
LOC152217 SENP5 TRMT12 SS18L1 YTHDF1 DNAJC19 FAM131A
MRPL47 EIF2C2 PHF20L1 DPM1 SLMO2 MUTED PAK1IP1
PRPF4B C20orf7 NXT1 ZNF133 C20orf72 CRNKL1 POLR3F
TBC1D20 C20orf30 FASTKD5 PANK2
